# Supplementary material for: Systems and Evolutionary Characterization of MicroRNAs and Their Underlying Regulatory Networks in Soybean Cotyledons
Source: PLoS One. 2014 Jan 27;9(1):e86153. doi: 10.1371/journal.pone.0086153 (PMC3903507; doi:10.1371/journal.pone.0086153)
Supplement: File S1 — This file contains: Table S1. Known miRNAs Expressed in Soybean Cotyledon. Table S2. Novel Cotyledon miRNAs. Table S3. Summary of miRNAs in Duplicated Genome Segments. Table S4. Summary of miRNA loci in Recently Duplicated Genome Segments. Table S5. Read Count and Precision Rate for Soy-mir15/49. Table S6. Reads Aligned to the Hairpin Sequences of Each Soy-miR15/49. Table S7. Cotyledon Soybean miRNA Families and Their Putative Target Genes. Table S8. Summary of Cotyledon miRNA Family Targeted Genes. Table S9. Summary of Soy-Mir38 Targeted Genes. Table S10. Genes Targeted by Multiple Cotyledon miRNA at Distinct Locations. Table S11. Genes Targeted by Mirna319, 395 and 159 Families. Table S12. Over- or Under-Representation of Genes Targeted by Cotyledon miRNA Family in Each Functional Bin. (XLSX) [file pone.0086153.s005.xlsx]

## Sheet: Table S1
Table S1: Known miRNAs Expressed in Soybean Cotyledon
MiRNAs	Locations of miR Loci	Family	Mature miRNA Sequence	length	No. of Paralogs	Conservation	Count of miRNA reads
gma-miR1507a	Gm13:25849777-25849883	miR1507	TCTCATTCCATACATCGTCTGA	22	2	Yes	160205
gma-miR1508c	Gm09:28530177-28530266	miR1508	TAGAAAGGGAAATAGCAGTTG	21	2	Yes	806946
gma-miR1508b	Gm16:32903737-32903831	miR1508	TAGAAAGGGGAATAGCAGTTG	21	1	Yes	526
gma-miR1509a	Gm17:10099759-10099869	miR1509	TTAATCAAGGAAATCACGGTCG	22	1	Yes	92927
gma-miR1510b-3p	Gm02:6599299-6599392	miR1510	TGTTGTTTTACCTATTCCACC	21	2	Yes	980289
gma-miR156a	Gm17:6149963-6150084	miR156	TGACAGAAGAGAGTGAGCAC	20	15	Yes	490892
gma-miR156h	Gm04:4990864-4990953	miR156	TGACAGAAGAGAGTGAGCAC	20	15	Yes	490892
gma-miR156u	Gm02:41864165-41864264	miR156	TGACAGAAGAGAGTGAGCAC	20	15	Yes	490892
gma-miR156v	Gm04:4257058-4257161	miR156	TGACAGAAGAGAGTGAGCAC	20	15	Yes	490892
gma-miR156w	Gm06:4013570-4013675	miR156	TGACAGAAGAGAGTGAGCAC	20	15	Yes	490892
gma-miR156x	Gm14:9431596-9431707	miR156	TGACAGAAGAGAGTGAGCAC	20	15	Yes	490892
gma-miR156y	Gm17:38431869-38431974	miR156	TGACAGAAGAGAGTGAGCAC	20	15	Yes	490892
gma-miR156c	Gm16:5331672-5331856	miR156	TTGACAGAAGATAGAGAGCAC	21	17	Yes	8055
gma-miR156d	Gm08:3891352-3891502	miR156	TTGACAGAAGATAGAGAGCAC	21	17	Yes	8055
gma-miR156e	Gm18:61442579-61442702	miR156	TTGACAGAAGATAGAGAGCAC	21	17	Yes	8055
gma-miR156i	Gm05:38621686-38621815	miR156	TTGACAGAAGATAGAGAGCAC	21	17	Yes	8055
gma-miR156j	Gm02:7812526-7812628	miR156	TTGACAGAAGATAGAGAGCAC	21	17	Yes	8055
gma-miR156p	Gm11:453213-453312	miR156	TTGACAGAAGAAAGGGAGCAC	21	14	Yes	78
gma-miR156t	Gm01:55282671-55282770	miR156	TTGACAGAAGAAAGGGAGCAC	21	14	Yes	78
gma-miR159a-3p	Gm09:37672391-37672604	miR159	TTTGGATTGAAGGGAGCTCTA	21	1	Yes	16954526
gma-miR159e-3p	Gm07:9524917-9525127	miR159	TTTGGATTGAAGGGAGCTCTA	21	1	Yes	16954526
gma-miR160a-5p	Gm10:43851639-43851757	miR160	TGCCTGGCTCCCTGTATGCCA	21	8	Yes	30656
gma-miR160f	Gm10:4733500-4733596	miR160	TGCCTGGCTCCCTGTATGCCA	21	8	Yes	30656
gma-miR162a	Gm06:20176238-20176339	miR162	TCGATAAACCTCTGCATCCAG	21	2	Yes	2101
gma-miR162b	Gm17:10181493-10181602	miR162	TCGATAAACCTCTGCATCCAG	21	2	Yes	2101
gma-miR162c	Gm05:7692587-7692705	miR162	TCGATAAACCTCTGCATCCAG	21	2	Yes	2101
gma-miR164a	Gm19:49560501-49560595	miR164	TGGAGAAGCAGGGCACGTGCA	21	12	Yes	168982
gma-miR164e	Gm02:1511591-1511685	miR164	TGGAGAAGCAGGGCACGTGCA	21	12	Yes	168982
gma-miR164f	Gm03:45537768-45537870	miR164	TGGAGAAGCAGGGCACGTGCA	21	12	Yes	168982
gma-miR164g	Gm03:46896221-46896312	miR164	TGGAGAAGCAGGGCACGTGCA	21	12	Yes	168982
gma-miR164h	Gm09:46253847-46254004	miR164	TGGAGAAGCAGGGCACGTGCA	21	12	Yes	168982
gma-miR164i	Gm18:53778994-53779150	miR164	TGGAGAAGCAGGGCACGTGCA	21	12	Yes	168982
gma-miR164j	Gm19:48157203-48157290	miR164	TGGAGAAGCAGGGCACGTGCA	21	12	Yes	168982
gma-miR164k	Gm20:45788097-45788205	miR164	TGGAGAAGCAGGGCACGTGCA	21	12	Yes	168982
gma-miR166a-3p	Gm16:1912570-1912715	miR166	TCGGACCAGGCTTCATTCCCC	21	18	Yes	234260
gma-miR166b	Gm08:282392-282558	miR166	TCGGACCAGGCTTCATTCCCC	21	18	Yes	234260
gma-miR166c-3p	Gm07:4453653-4453782	miR166	TCGGACCAGGCTTCATTCCCC	21	18	Yes	234260
gma-miR166d	Gm20:43105391-43105500	miR166	TCGGACCAGGCTTCATTCCCC	21	18	Yes	234260
gma-miR166e	Gm04:44849928-44850037	miR166	TCGGACCAGGCTTCATTCCCC	21	18	Yes	234260
gma-miR166f	Gm10:41243358-41243467	miR166	TCGGACCAGGCTTCATTCCCC	21	18	Yes	234260
gma-miR166g	Gm10:2905314-2905423	miR166	TCGGACCAGGCTTCATTCCCC	21	18	Yes	234260
gma-miR166i-3p	Gm02:14340767-14340863	miR166	TCGGACCAGGCTTCATTCCCC	21	18	Yes	234260
gma-miR166n	Gm05:37747165-37747307	miR166	TCGGACCAGGCTTCATTCCCC	21	18	Yes	234260
gma-miR166o	Gm06:12992817-12992961	miR166	TCGGACCAGGCTTCATTCCCC	21	18	Yes	234260
gma-miR166l	Gm06:45110922-45111100	miR166	GGAATGTTGTCTGGCTCGAGG	21	4	Yes	157794
gma-miR166k	Gm19:36649690-36649861	miR166	TCTCGGACCAGGCTTCATTCC	21	13	Yes	7283
gma-miR167e	Gm20:37901896-37902004	miR167	TGAAGCTGCCAGCATGATCTT	21	8	Yes	184843
gma-miR167f	Gm10:46574250-46574358	miR167	TGAAGCTGCCAGCATGATCTT	21	8	Yes	184843
gma-miR167j	Gm20:44765096-44765173	miR167	TGAAGCTGCCAGCATGATCTG	21	7	Yes	157439
gma-miR167a	Gm19:41871231-41871349	miR167	TGAAGCTGCCAGCATGATCTA	21	7	Yes	13920
gma-miR167b	Gm02:14635614-14635734	miR167	TGAAGCTGCCAGCATGATCTA	21	7	Yes	13920
gma-miR167d	Gm10:2640270-2640390	miR167	TGAAGCTGCCAGCATGATCTA	21	7	Yes	13920
gma-miR168a	Gm09:41353226-41353350	miR168	TCGCTTGGTGCAGGTCGGGAA	21	1	Yes	6928
gma-miR169f	Gm10:40332775-40332944	miR169	CAGCCAAGGATGACTTGCCGG	21	13	Yes	77962
gma-miR169g	Gm17:4861825-4861954	miR169	CAGCCAAGGATGACTTGCCGG	21	13	Yes	77962
gma-miR169m	Gm13:368441-368563	miR169	CAGCCAAGGATGACTTGCCGG	21	13	Yes	77962
gma-miR169j-5p	Gm02:46876643-46876727	miR169	TAGCCAAGAATGACTTGCCGG	21	7	Yes	163
gma-miR169u	Gm09:42642475-42642615	miR169	CAGCCAAGGATGACTTGCCGT	21	10	Yes	92
gma-miR169k	Gm09:5263992-5264096	miR169	CAGCCAAGAATGACTTGCCGG	21	9	Yes	53
gma-miR169l-5p	Gm14:5324798-5324911	miR169	CAGCCAAGAATGACTTGCCGG	21	9	Yes	53
gma-miR169b	Gm02:10422863-10423045	miR169	CAGCCAAGGATGACTTGCCGA	21	10	Yes	35
gma-miR171e	Gm05:41564656-41564745	miR171	TGATTGAGCCGTGCCAATATC	21	5	Yes	2941
gma-miR171f	Gm15:8464113-8464202	miR171	TGATTGAGCCGTGCCAATATC	21	5	Yes	2941
gma-miR171g	Gm16:5347836-5347925	miR171	TGATTGAGCCGTGCCAATATC	21	5	Yes	2941
gma-miR171j-3p	Gm02:4014001-4014153	miR171	TGATTGAGCCGTGCCAATATC	21	5	Yes	2941
gma-miR171u	Gm08:921796-921897	miR171	TGATTGAGCCGTGCCAATATC	21	5	Yes	2941
gma-miR171i-3p	Gm06:48920612-48920762	miR171	TTGAGCCGTGCCAATATCACG	21	5	Yes	457
gma-miR171k-5p	Gm13:26271135-26271232	miR171	CGATGTTGGTGAGGTTCAATC	21	1	Yes	346
gma-miR171l	Gm17:9101701-9101798	miR171	CGATGTTGGTGAGGTTCAATC	21	1	Yes	346
gma-miR171m	Gm12:8398817-8398949	miR171	TTGAGCCGCGTCAATATCTCA	21	3	Yes	160
gma-miR171t	Gm06:48964774-48964890	miR171	TTGAGCCGCGTCAATATCTCA	21	3	Yes	160
gma-miR171n	Gm12:35489074-35489207	miR171	TTGAGCCGCGTCAATATCTTA	21	3	Yes	124
gma-miR171p	Gm13:39325495-39325626	miR171	TTGAGCCGCGTCAATATCTTA	21	3	Yes	124
gma-miR171d	Gm01:49100259-49100368	miR171	TGATTGAGTCGTGTCAATATC	21	5	Yes	32
gma-miR172c	Gm18:2968986-2969138	miR172	GGAATCTTGATGATGCTGCAG	21	6	Yes	24962
gma-miR172a	Gm12:6110704-6110862	miR172	AGAATCTTGATGATGCTGCAT	21	7	Yes	499
gma-miR172b-3p	Gm13:40401673-40401825	miR172	AGAATCTTGATGATGCTGCAT	21	7	Yes	499
gma-miR172h-3p	Gm10:43474733-43474823	miR172	AGAATCTTGATGATGCTGCAT	21	7	Yes	499
gma-miR172i-5p	Gm15:2892962-2893122	miR172	GCAGCAGCATCAAGATTCACA	21	2	Yes	35
gma-miR172j	Gm20:40895747-40895836	miR172	GCAGCAGCATCAAGATTCACA	21	2	Yes	35
gma-miR2111a	Gm01:31787443-31787550	miR2111	GTCCTTGGGATGCAGATTACG	21	1	Yes	50
gma-miR2111b	Gm18:49934393-49934476	miR2111	TAATCTGCATCCTGAGGTTTA	21	3	Yes	17
gma-miR2111e	Gm07:16377794-16377881	miR2111	TAATCTGCATCCTGAGGTTTA	21	3	Yes	17
gma-miR2111f	Gm07:16402351-16402433	miR2111	TAATCTGCATCCTGAGGTTTA	21	3	Yes	17
gma-miR2119	Gm01:7195489-7195624	miR2119	TCAAAGGGAGTTGTAGGGGAA	21	0	Yes	29
gma-miR319a	Gm05:40832084-40832290	miR319	TTGGACTGAAGGGAGCTCCC	20	7	Yes	13086
gma-miR319b	Gm08:1647798-1648005	miR319	TTGGACTGAAGGGAGCTCCC	20	7	Yes	13086
gma-miR319e	Gm14:47959348-47959537	miR319	TTGGACTGAAGGGAGCTCCC	20	7	Yes	13086
gma-miR319d	Gm15:40230216-40230405	miR319	TGGACTGAAGGGGAGCTCCTTC	22	6	Yes	8622
gma-miR319k	Gm11:32902062-32902247	miR319	TTGGACTGAAGGGAGCTCCCT	21	8	Yes	6716
gma-miR319m	Gm18:4278883-4279072	miR319	TTGGACTGAAGGGAGCTCCCT	21	8	Yes	6716
gma-miR390a-5p	Gm03:6558175-6558279	miR390	AAGCTCAGGAGGGATAGCGCC	21	3	Yes	4190
gma-miR390f	Gm11:30272762-30272864	miR390	AAGCTCAGGAGGGATAGCGCC	21	3	Yes	4190
gma-miR390g	Gm18:5047761-5047862	miR390	AAGCTCAGGAGGGATAGCGCC	21	3	Yes	4190
gma-miR390b-5p	Gm14:47097976-47098078	miR390	AAGCTCAGGAGGGATAGCACC	21	1	Yes	3476
gma-miR390d	Gm02:44954757-44954853	miR390	AAGCTCAGGAGGGATAGCACC	21	1	Yes	3476
gma-miR390c	Gm01:42335621-42335710	miR390	CGCTATCCATCCTGAGTTTC	20	1	Yes	2330
gma-miR390e	Gm18:53278034-53278160	miR390	AGCTCAGGAGGGATAGCGCC	20	3	Yes	1768
gma-miR393d	Gm10:16966548-16966670	miR393	TCCAAAGGGATCGCATTGATCC	22	9	Yes	112
gma-miR393e	Gm14:5053420-5053560	miR393	TCCAAAGGGATCGCATTGATCC	22	9	Yes	112
gma-miR393f	Gm18:2409743-2409860	miR393	TCCAAAGGGATCGCATTGATCC	22	9	Yes	112
gma-miR393h	Gm09:31624530-31624676	miR393	TTCCAAAGGGATCGCATTGATC	22	9	Yes	55
gma-miR393i	Gm10:45859036-45859173	miR393	TTCCAAAGGGATCGCATTGATC	22	9	Yes	55
gma-miR393j	Gm16:33891070-33891223	miR393	TTCCAAAGGGATCGCATTGATC	22	9	Yes	55
gma-miR393k	Gm20:38670380-38670521	miR393	TTCCAAAGGGATCGCATTGATC	22	9	Yes	55
gma-miR394a-5p	Gm17:41783747-41783903	miR394	TTGGCATTCTGTCCACCTCC	20	6	Yes	1088
gma-miR394b-5p	Gm14:48984878-48984981	miR394	TTGGCATTCTGTCCACCTCC	20	6	Yes	1088
gma-miR394c-5p	Gm04:1508878-1508987	miR394	TTGGCATTCTGTCCACCTCC	20	6	Yes	1088
gma-miR394d	Gm15:3767178-3767260	miR394	TTGGCATTCTGTCCACCTCC	20	6	Yes	1088
gma-miR394e	Gm05:35743182-35743292	miR394	TTGGCATTCTGTCCACCTCC	20	6	Yes	1088
gma-miR394f	Gm08:9880074-9880157	miR394	TTGGCATTCTGTCCACCTCC	20	6	Yes	1088
gma-miR394g	Gm06:1502463-1502542	miR394	TTGGCATTCTGTCCACCTCC	20	6	Yes	1088
gma-miR395a	Gm01:4818581-4818690	miR395	CTGAAGTGTTTGGGGGAACTC	21	12	Yes	1696
gma-miR395b	Gm02:1723449-1723543	miR395	CTGAAGTGTTTGGGGGAACTC	21	12	Yes	1696
gma-miR395c	Gm08:40840226-40840312	miR395	CTGAAGTGTTTGGGGGAACTC	21	12	Yes	1696
gma-miR396b-5p	Gm13:26329931-26330056	miR396	TTCCACAGCTTTCTTGAACTT	21	6	Yes	7621
gma-miR396c	Gm13:43804777-43804893	miR396	TTCCACAGCTTTCTTGAACTT	21	6	Yes	7621
gma-miR396i-3p	Gm17:9044850-9044984	miR396	GTTCAATAAAGCTGTGGGAAG	21	1	Yes	2369
gma-miR396a-5p	Gm13:26338134-26338273	miR396	TTCCACAGCTTTCTTGAACTG	21	7	Yes	1287
gma-miR397b-5p	Gm13:34382999-34383120	miR397	TCATTGAGTGCAGCGTTGATG	21	1	Yes	2618
gma-miR398c	Gm08:14299247-14299356	miR398	TGTGTTCTCAGGTCGCCCCTG	21	3	Yes	2135
gma-miR398a	Gm01:7195760-7195875	miR398	TGTGTTCTCAGGTCACCCCTT	21	3	Yes	26
gma-miR398b	Gm02:10988433-10988567	miR398	TGTGTTCTCAGGTCACCCCTT	21	3	Yes	26
gma-miR399a	Gm10:46275312-46275405	miR399	TGCCAAAGGAGAGTTGCCCTG	21	5	Yes	35
gma-miR399b	Gm16:35612509-35612609	miR399	TGCCAAAGGAGAGTTGCCCTG	21	5	Yes	35
gma-miR399c	Gm20:38251187-38251280	miR399	TGCCAAAGGAGAGTTGCCCTG	21	5	Yes	35
gma-miR403a	Gm02:1041996-1042084	miR403	TTAGATTCACGCACAAACTTG	21	1	Yes	3362
gma-miR403b	Gm10:1085223-1085322	miR403	TTAGATTCACGCACAAACTTG	21	1	Yes	3362
gma-miR408a-3p	Gm02:837416-837548	miR408	ATGCACTGCCTCTTCCCTGGC	21	3	Yes	1123
gma-miR408b-3p	Gm03:44626696-44626827	miR408	ATGCACTGCCTCTTCCCTGGC	21	3	Yes	1123
gma-miR408c-3p	Gm10:36557005-36557130	miR408	ATGCACTGCCTCTTCCCTGGC	21	3	Yes	1123
gma-miR408d	Gm19:47163685-47163814	miR408	TGCACTGCCTCTTCCCTGGC	20	3	Yes	1053
gma-miR482b-3p	Gm20:35360325-35360393	miR482	TCTTCCCTACACCTCCCATACC	22	1	Yes	470351
gma-miR482d-3p	Gm10:48569629-48569723	miR482	TCTTCCCTACACCTCCCATACC	22	1	Yes	470351
gma-miR530b	Gm13:40315639-40315789	miR530	TGCATTTGCACCTGCACTTTA	21	5	Yes	197
gma-miR530c	Gm11:16833240-16833446	miR530	TGCATTTGCACCTGCACTTTA	21	5	Yes	197
gma-miR530d	Gm12:6196538-6196749	miR530	TGCATTTGCACCTGCACTTTA	21	5	Yes	197
gma-miR530e	Gm13:40319177-40319373	miR530	TGCATTTGCACCTGCACTTTA	21	5	Yes	197
gma-miR828a	Gm11:9033033-9033145	miR828	TCTTGCTCAAATGAGTATTCCA	22	1	Yes	58
gma-miR828b	Gm12:3213764-3213873	miR828	TCTTGCTCAAATGAGTATTCCA	22	1	Yes	58
gma-miR1512c	Gm02:8609646-8609749	miR1512	TAACTGAACATTCTTAGAGCAT	22	0	No	6051
gma-miR1512b	Gm02:8618693-8618781	miR1512	TAACTGGAAATTCTTAAAGCAT	22	0	No	110
gma-miR1513b	Gm20:223690-223759	miR1513	TGAGAGAAAGCCATGACTTAC	21	1	No	10161
gma-miR1515b	Gm11:6646796-6646936	miR1515	TCATTTTGCGTGCAATGATCTG	22	1	No	1344
gma-miR1516c	Gm04:37000480-37000602	miR1516	AATGTCTGGGCTTAGCGAGGCGGT	24	0	No	23
gma-miR1535b	Gm19:43786762-43786851	miR1535	CTTGTTTGTGGTGATGTCTAG	21	0	No	20
gma-miR319f	Gm10:48317374-48317468	miR319	TTGGACTGAAGGGGCCTCTT	20	0	No	2595
gma-miR4367	Gm01:2410094-2410318	miR4367	CTGAACCCTAGCGAAGTAAATC	22	0	No	246
gma-miR4387e	Gm03:25186869-25186990	miR4387	TGTTAGTGATAAGGCGTGATG	21	0	No	61
gma-miR4391	Gm01:24397847-24397965	miR4391	TCTCGGCAAAGAACTAAGAAGAAG	24	0	No	494
gma-miR4392	Gm09:46771234-46771343	miR4392	TCTGCGAAAATGTGATTTCGGA	22	0	No	14
gma-miR4397-5p	Gm04:35428794-35428950	miR4397	CATCGTTGACGCTGACTGTACG	22	0	No	126
gma-miR4412-5p	Gm04:28578980-28579067	miR4412	TGTTGCGGGTATCTTTGCCTC	21	0	No	37449
gma-miR4415a-3p	Gm18:60474195-60474370	miR4415	TTGATTCTCATCACAACATGG	21	1	No	1625
gma-miR4416b	Gm03:38094628-38094771	miR4416	TGGGTGAGAGAAACGCGTATC	21	1	No	259
gma-miR5038b	Gm09:28272488-28272562	miR5038	TGAGAATTTGGCCTCTGTCCA	21	1	No	13720
gma-miR5043	Gm20:45843145-45843295	miR5043	TGTCCCCTTCTCTGCACCACC	21	0	No	328
gma-miR5370	Gm14:6763304-6763456	miR5370	CTAAAGATTGTCCAAAAGGAA	21	0	No	572
gma-miR5371-5p	Gm15:31542836-31543058	miR5371	TAGGAATTAGTCACTCAGATC	21	0	No	24
gma-miR5372	Gm16:5744799-5744863	miR5372	TTGTTCGATAAAACTGTTGTG	21	0	No	69202
gma-miR5376	Gm15:16900161-16900327	miR5376	TGAAGATTTGAAGAATTTGGGA	22	0	No	101095
gma-miR5671	Gm11:32789075-32789193	miR5671	CATGGAAGTGAATCGGGTGAC	21	0	No	345
gma-miR5672	Gm05:10217626-10217758	miR5672	CATGGTAGTGGAAGAAATGGA	21	0	No	20
gma-miR5674b	Gm09:37506191-37506395	miR5674	TAATTGTGTTGTACATTATCA	21	1	No	556
gma-miR5761a	Gm10:50654873-50655068	miR5761	TTTTGTGTCGTGAAGCTTTTG	21	1	No	87
gma-miR5763a	Gm13:35234800-35234900	miR5763	TGAACTATACAAAGACGGTTA	21	2	No	947
gma-miR5763b	Gm13:35311568-35311668	miR5763	TGAACTATACAAAGACGGTTA	21	2	No	947
gma-miR5763c	Gm09:38348067-38348134	miR5763	TGAACTATACAAAGACGGTTA	21	2	No	947
gma-miR5767	Gm16:30416422-30416532	miR5767	TGGAGGACCTTTGAAGGTGCA	21	0	No	27111
gma-miR5768	Gm17:8729577-8729662	miR5768	AAGTGCAATACTGATCTTCGGAAC	24	0	No	286
gma-miR5770a	Gm18:50625466-50625712	miR5770	TTAGGACTATGGTTTGGACGA	21	1	No	165
gma-miR5770b	Gm07:16726883-16727143	miR5770	TTAGGACTATGGTTTGGACAA	21	1	No	54
gma-miR5773	Gm03:46862488-46862660	miR5773	TTTTTAAAAGGTTCAGTTAGGT	22	0	No	116
gma-miR5780	Gm06:28710128-28710255	miR5780	ATCACTTAGCTGACGGTAGGGAC	23	0	No	97
Note: miRNAs highligted in yellow are conserved mIRNAs while the ones highligthted in gray are non-conserved miRNAs

## Sheet: Table S2
Table S2: Novel Cotyledon miRNAs
MIR Loci	Loci Locations	Family	miR seq	miR length	No. of Paralogs	Conserved	miR count
soy-miR233	Gm17:6190604-6190701	miR1507	TCTCATTCCATACATCGTCTGA	22	2	Yes	160205
soy-miR210	Gm05:7774098-7774206	miR1509	TTAATCAAGGAAATCACGGTTG	22	2	Yes	10455
soy-miR228	Gm16:31518908-31519000	miR1510	TGTTGTTTTACCTATTCCACC	21	2	Yes	980289
soy-miR213	Gm07:43175810-43175908	miR1514	TTCATTTTTAAAATAGGCATTG	22	1	Yes	3123
soy-miR230	Gm17:1497668-1497776	miR1514	ATGCCTATTTTAAAATGAAAA	21	0	Yes	146
soy-miR205	Gm02:50779229-50779334	miR156	TTGACAGAAGAGAGAGAGCAC	21	18	Yes	1611032
soy-miR226	Gm14:990334-990453	miR156	TTGACAGAAGAGAGAGAGCAC	21	18	Yes	1611032
soy-miR212	Gm06:4699149-4699240	miR156	TGACAGAAGAGAGTGAGCAC	20	15	Yes	490892
soy-miR225	Gm14:10664512-10664600	miR156	TGACAGAAGAGAGTGAGCAC	20	15	Yes	490892
soy-miR231	Gm17:37759446-37759535	miR156	TGACAGAAGAGAGTGAGCAC	20	15	Yes	490892
soy-miR33	Gm13:20521467-20521562	miR156	TGACAGAAGAGAGTGAGCAC	20	15	Yes	490892
soy-miR240	Gm19:8895389-8895506	miR156	TTGACAGAAGATAGAGAGCAC	21	17	Yes	8055
soy-miR224	Gm13:23749976-23750066	miR160	TGCCTGGCTCCCTGTATGCCA	21	8	Yes	30656
soy-miR239	Gm19:43795945-43796035	miR160	TGCCTGGCTCCCTGTATGCCA	21	8	Yes	30656
soy-miR244	Gm20:40554888-40554977	miR160	TGCCTGGCTCCCTGTATGCCA	21	8	Yes	30656
soy-miR217	Gm10:1553874-1553963	miR164	TGGAGAAGCAGGGCACGTGCA	21	12	Yes	168982
soy-miR218	Gm10:38093057-38093146	miR164	TGGAGAAGCAGGGCACGTGCA	21	12	Yes	168982
soy-miR6	Gm02:307527-307606	miR167	TGAAGCTGCCAGCCTGATCTTA	22	0	Yes	728
soy-miR201	Gm01:48070311-48070420	miR168	TCGCTTGGTGCAGGTCGGGAA	21	1	Yes	6928
soy-miR7d	Gm13:30650796-30650884	miR171	AGATATTGGTACGGTTCAATC	21	1	Yes	1242
soy-miR219	Gm10:48574023-48574132	miR2118	TTGCCGATTCCACCCATTCCTA	22	3	Yes	241930
soy-miR241	Gm20:35349726-35349895	miR2118	TTGCCGATTCCACCCATTCCTA	22	3	Yes	241930
soy-miR7991	Gm02:43885404-43885587	miR319	TGGACTGAAGGGAGCTCCTTC	21	6	Yes	656981
soy-miR8269	Gm02:45704226-45704412	miR319	TTGGACTGAAGGGAGCTCCC	20	7	Yes	13086
soy-miR208	Gm04:46348798-46348991	miR319	TGGACTGAAGGGGAGCTCCTTC	22	6	Yes	8622
soy-miR22	Gm06:11433545-11433739	miR319	TGGACTGAAGGGGAGCTCCTTC	22	6	Yes	8622
soy-miR24	Gm06:22581697-22581775	miR319	TTTTGGACTGAAGGGAGCTCC	21	4	Yes	2518
soy-miR37	Gm15:4318792-4318870	miR3522	TGAGACCAAATGAGCAGCTGA	21	0	Yes	6834716
soy-miR58	Gm02:47136208-47136316	miR393	ATCATGCTATCCCTTTGGATT	21	0	Yes	126
soy-miR234	Gm17:9053049-9053156	miR396	TTCCACAGCTTTCTTGAACTT	21	6	Yes	7621
soy-miR36	Gm14:13971431-13971551	miR396	TTCCACAGCTTTCTTGAACTG	21	7	Yes	1287
soy-miR11	Gm02:49180010-49180118	miR398	TGTGTTCTCAGGTCGCCCCTG	21	3	Yes	2135
soy-miR48	Gm15:6547388-6547476	miR399	TGCCAAAGGAGAATTGCCCTG	21	5	Yes	214
soy-miR89	Gm09:34181526-34181629	miR399	TGCCAAAGGAGAGTTGCCCTG	21	5	Yes	35
soy-miR242	Gm20:35663002-35663129	miR4414	TCCAACGATGCGGGAGCTGC	20	0	Yes	48
soy-miR206	Gm02:7783819-7783913	miR482	GGAATGGGCTGATTGGGAAGC	21	1	Yes	523508
soy-miR43	Gm18:61452896-61453014	miR482	GGAATGGGCTGATTGGGAAGT	21	1	Yes	7540
soy-miR222	Gm12:33689552-33689701	miR530	TGCATTTGCACCTGCACTTTA	21	5	Yes	197
soy-miR235	Gm18:21161236-21161334	miR1511	AACCAGGCTCTGATACCATGG	21	1	No	47776
soy-miR203	Gm02:17518170-17518272	miR1520	ATTGTCACGTGTCATGTTCTGATT	24	4	No	272
soy-miR202	Gm02:12253303-12253397	miR1523	TATGGGATAAATGTGAGCTC	20	1	No	3752
soy-miR237	Gm19:1788524-1788610	miR4413	TAAGAGAATTGTAAGTCACTG	21	2	No	235339
soy-miR238	Gm19:40699080-40699209	miR4416	TACGGGTCGCTCTCACCTAGG	21	1	No	932
soy-miR39	Gm15:5418783-5418962	miR4996	TAGAAGCTCCCCATGTTCTCA	21	1	No	8062
soy-miR132	Gm16:30111970-30112057	miR5041	GTTGAGCAAGTTGAAGATGAA	21	1	No	1283
soy-miR151	Gm18:61655983-61656071	miR5044	GTAGTGGATGCCTAGAGGTCC	21	1	No	34
soy-miR68944	Gm02:10632251-10632448	miR5670	CACATCATACCATATTTGCTTC	22	1	No	238359
soy-miR115	Gm14:6757388-6757616	miR5678	CCATGATAAGATCTTTGACTG	21	1	No	894
soy-miR152	Gm19:1902509-1902639	miR5786	TGTCGCAGGATAGAGGGCACTG	22	1	No	977				72
soy-miR150	Gm18:61624610-61624692	miR862	GCTGGATGTCTTTGAAGGAAT	21	2	No	171
soy-miR216	Gm08:46853906-46853991	miR862	GCTGGATGTCTTTGAAGGAAC	21	2	No	71
soy-miR100378	Gm10:43308723-43308855	soy-miR100378	TAATAGAGGGAAGAAGATGAA	21	0	No	21
soy-miR104	Gm13:14782670-14782843	soy-miR104	CAAAGGAGATTTGGACAACTC	21	0	No	90
soy-miR105	Gm13:11864778-11864916	soy-miR105	TAGAGATAGTGTCAAAATAGAA	22	0	No	461
soy-miR106	Gm13:22172678-22172836	soy-miR106	TTAATTTTTTTGGATCAGCAT	21	0	No	10
soy-miR109	Gm13:34948197-34948412	soy-miR109	TCTGAGTCCATGATATATTAAA	22	0	No	134
soy-miR1093	Gm01:28396203-28396278	soy-miR1093	TATAGGCATTATTTTTTTCTTC	22	0	No	2799
soy-miR110	Gm13:37642614-37642836	soy-miR110	TCTTTTGAATTTGACTATTAG	21	0	No	93
soy-miR114	Gm14:6304146-6304345	soy-miR114	TGAAGTTACTCTGAGCACTGAG	22	0	No	403
soy-miR117	Gm14:6976566-6976751	soy-miR117	CGCAGAACTGAAACAAGTTGA	21	0	No	1207
soy-miR117374	Gm16:29725206-29725333	soy-miR117374	GTAATGAGTAGAAACATTTAGAAG	24	0	No	1004
soy-miR120	Gm18:4340511-4340740	soy-miR120	TACCCGAATTTGCTTCCATGAT	22	0	No	2449
soy-miR121	Gm20:36456354-36456591	soy-miR121	CGATTGCTGTCATAACTGCTGC	22	0	No	1196
soy-miR123	Gm13:41358354-41358445	soy-miR123	ATACATATCGTGTTGCCAAGC	21	0	No	79
soy-miR124	Gm14:18484003-18484106	soy-miR124	CAAGGGTATGATGTGCAATCT	21	0	No	11
soy-miR125	Gm14:33572228-33572414	soy-miR125	TTTAATATATCAGGGACTTGGA	22	0	No	16
soy-miR127	Gm14:48221565-48221726	soy-miR127	TAACAGACTTAGATTAACAGA	21	0	No	101
soy-miR128	Gm14:49068347-49068538	soy-miR128	TCGTGAATGAGATTTGTGTTGCTT	24	0	No	173
soy-miR13	Gm02:8454935-8455126	soy-miR13	TACGGCTTAAGTTCAACTTTGGAG	24	0	No	1613
soy-miR130	Gm15:45355285-45355403	soy-miR130	TGAAAGACAAACAAAGGTGGG	21	0	No	12
soy-miR131	Gm16:14712777-14712889	soy-miR131	TTGTGGCTGAAATCACTGTTGC	22	0	No	12
soy-miR134	Gm16:31883924-31884096	soy-miR134	TGAAACATGATGTGGACTCTTC	22	0	No	56
soy-miR135	Gm16:35589601-35589706	soy-miR135	TTTGAATGTCCAGATACGTAC	21	0	No	73
soy-miR136	Gm16:4644372-4644519	soy-miR136	TGTAGGTTCCAGTGAGGGAAA	21	0	No	78
soy-miR137	Gm17:27289291-27289401	soy-miR137	AATGTGTTGAACTGAGTGAAGACA	24	0	No	222
soy-miR144	Gm17:8813050-8813147	soy-miR144	TGTGTTGTTTGTTTTGTAGCA	21	0	No	303
soy-miR146	Gm18:10413948-10414023	soy-miR146	TGGGGCTTGATCCAAGATAGG	21	0	No	82
soy-miR147	Gm18:18407059-18407297	soy-miR147	AGAGAGTGCTTTGAAGAAAATGCC	24	0	No	72
soy-miR148	Gm18:57495707-57495940	soy-miR148	AATGGATATGAGCTGCATACA	21	0	No	25
soy-miR49	Gm03:2866172-2866310	soy-miR15	AAAGTGTTTGAATTTCAATTAGAT	24	8	No	2324
soy-miR15a	Gm03:2808241-2808350	soy-miR15	AAAGTGTTTGAATCTCAATTAGAT	24	8	No	657
soy-miR15b	Gm03:2812336-2812445	soy-miR15	AAAGTGTTTGAATCTCAATTAGAT	24	8	No	657
soy-miR15c	Gm03:2821280-2821389	soy-miR15	AAAGTGTTTGAATCTCAATTAGAT	24	8	No	657
soy-miR15d	Gm03:2825168-2825277	soy-miR15	AAAGTGTTTGAATCTCAATTAGAT	24	8	No	657
soy-miR15e	Gm03:2854819-2854928	soy-miR15	AAAGTGTTTGAATCTCAATTAGAT	24	8	No	657
soy-miR15f	Gm03:2873722-2873831	soy-miR15	AAAGTGTTTGAATCTCAATTAGAT	24	8	No	657
soy-miR155	Gm19:49543831-49543980	soy-miR155	AGAATTAAATTTGGACCGTATAAC	24	0	No	70
soy-miR161	Gm20:31059583-31059739	soy-miR161	CATGCGATGATTTAAATACTTT	22	0	No	26
soy-miR162	Gm20:3670847-3670942	soy-miR162	GAAGGAAGTGTAGAGGGATGAC	22	0	No	36
soy-miR163408	Gm17:14170502-14170621	soy-miR163408	TTAGCTTCTTTCACCTTTCCC	21	0	No	745
soy-miR17443	Gm07:1939826-1939960	soy-miR17443	TGTTTAGAAGCTCATAGAATAGAT	24	0	No	1140
soy-miR200	Gm01:39315552-39315675	soy-miR200	GAACCGGTGTAGAATGATAATCAT	24	0	No	199
soy-miR204	Gm02:36016353-36016461	soy-miR204	GTATGGGCTTGAGTAAGCTGC	21	0	No	51
soy-miR207	Gm04:28532454-28532524	soy-miR207	GGAGGCGTAGATACTCACACC	21	0	No	192168
soy-miR209	Gm05:29185028-29185289	soy-miR209	TAGAGATTTGTTGGTTGGTTTGCA	24	0	No	1046
soy-miR211	Gm05:814570-814716	soy-miR211	GTTAAGTAATGACGTGACAGACGG	24	0	No	76
soy-miR214	Gm07:5340343-5340430	soy-miR214	AATCCATTCAGATCTGTTTCG	21	0	No	135
soy-miR215	Gm08:28229373-28229513	soy-miR215	TTTTTAACAACATTGGATGAGGGT	24	0	No	216
soy-miR220	Gm11:18237729-18237918	soy-miR220	TGACTGTTAATGGAAAATGTTGAC	24	0	No	153
soy-miR221	Gm11:7821070-7821206	soy-miR221	ATGATGAGGATGGGGAGTAACTCT	24	0	No	272
soy-miR223	Gm12:37354996-37355140	soy-miR223	TGTGTTAAACTTGTAAGATGG	21	0	No	224
soy-miR227	Gm15:14150069-14150183	soy-miR227	TGCCGGCAAGTTTCTCTTGGC	21	0	No	66
soy-miR229	Gm16:35590577-35590667	soy-miR229	TGATATCCTTGAGCTAATACA	21	0	No	637
soy-miR23	Gm06:14453332-14453494	soy-miR23	TGTAAGTCCATATGTGCTCTCT	22	0	No	457
soy-miR236	Gm18:60819566-60819660	soy-miR236	GCTTTAAGAATTTCAGTTATG	21	0	No	70
soy-miR243	Gm20:40357028-40357142	soy-miR243	ATATGGACGAAGAGATAGGTAAAT	24	0	No	672
soy-miR245a	Gm14:24664928-24665043	soy-miR245	TTTGAAAGTAGGCATTCTAAGACG	24	0	No	692
soy-miR245b	scaffold_298:13008-13123	soy-miR245	TTTGAAAGTAGGCATTCTAAGACG	24	0	No	692
soy-miR3	Gm02:14745286-14745382	soy-miR3	GTAATTTTAAACCTAAACCCTAAA	24	0	No	239
soy-miR38	Gm15:43889503-43889589	soy-miR38	TGCTTCTTCTTTTCCCTGTTT	21	0	No	140
soy-miR46	Gm09:16565935-16566026	soy-miR46	CCTCATTCCAAACATCATCTAA	22	0	No	20170
soy-miR50	Gm14:38887525-38887753	soy-miR50	ACAATTTGGGACTTAGGGCTACAA	24	0	No	491
soy-miR53	Gm01:1380242-1380467	soy-miR53	TGACCACATTAGACTGAAAGTA	22	0	No	12
soy-miR55	Gm01:24948438-24948530	soy-miR55	TGATCCAGGAACTTTTCATCT	21	0	No	69
soy-miR58324	Gm18:47593856-47594092	soy-miR58324	TGAGAACTTTATCCAAACAGAG	22	0	No	6000
soy-miR60	Gm02:10789497-10789619	soy-miR60	TGTTAAACTTGCAAGATGACA	21	0	No	65
soy-miR61	Gm02:48299301-48299442	soy-miR61	CAACCCTCCTCAGTTAGATCTC	22	0	No	115
soy-miR62	Gm02:48423720-48423812	soy-miR62	ATGAATGGTGAAGATGAAGAG	21	0	No	50
soy-miR68	Gm03:2761842-2762069	soy-miR68	TGTTTAGTCATGCAAGTTTAG	21	0	No	128
soy-miR71	Gm03:45985076-45985306	soy-miR71	TATAAGCAAGTAGAATTTAAT	21	0	No	1013
soy-miR74	Gm05:41683450-41683648	soy-miR74	TGGATGATGTAGTTTTGATTG	21	0	No	20
soy-miR75	Gm05:9279520-9279734	soy-miR75	TTCAAATGTCAGATTATAAAA	21	0	No	58
soy-miR76	Gm09:5063268-5063506	soy-miR76	TGTTTTGAGTTTCTGATAAATT	22	0	No	222
soy-miR77	Gm09:5672394-5672615	soy-miR77	TGAAGGTCTAGGATATTTTGT	21	0	No	15
soy-miR8	Gm02:42141329-42141548	soy-miR8	TACAGATCTTTGGAAACAGGC	21	0	No	299
soy-miR82	Gm04:5936740-5936829	soy-miR82	ACCCATCCAACTCTGAAGATA	21	0	No	26
soy-miR85	Gm05:34345168-34345254	soy-miR85	TGGATACACTCTTACTTTCTC	21	0	No	40
soy-miR91	Gm10:3581697-3581800	soy-miR91	TAATACAGAATTCGGAGACAAC	22	0	No	54
soy-miR94	Gm10:42726043-42726231	soy-miR94	TTTGAAGGGAAGGAATGAAAC	21	0	No	404
soy-miR95	Gm10:43993982-43994145	soy-miR95	ATGGAATGGTTACTTATGAAAAGA	24	0	No	370
Note: miRNAs highligted in yellow are conserved mIRNAs while the ones highligthted in gray are non-conserved miRNAs

## Sheet: Table S3
Table S3: Summary of miRNAs in Duplicated Genome Segments
Segment ID	Chromosome	No of miR Loci	MIR loci retained
11590712	Gm17	0	-
11590712	Gm14	4	-
21118521	Gm06	3	-
21118521	Gm12	0	-
8358327	Gm08	3	gma-miR394e-Y::gma-miR394f-Y gma-miR399d-N::gma-miR399f-N gma-miR399d-N::gma-miR399g-N gma-miR399e-N::gma-miR399f-N gma-miR399e-N::gma-miR399g-N
8358327	Gm05	4	gma-miR394e-Y::gma-miR394f-Y gma-miR399d-N::gma-miR399f-N gma-miR399d-N::gma-miR399g-N gma-miR399e-N::gma-miR399f-N gma-miR399e-N::gma-miR399g-N
18159398	Gm15	2	-
18159398	Gm13	0	-
12398027	Gm07	1	-
12398027	Gm08	0	-
18159396	Gm15	2	-
18159396	Gm09	2	-
19709868	Gm16	1	gma-miR1508c-Y::gma-miR1508b-Y
19709868	Gm09	2	gma-miR1508c-Y::gma-miR1508b-Y
18934090	Gm09	0	-
18934090	Gm12	1	-
20278850	Gm11	3	gma-miR390g-Y::gma-miR390f-Y
20278850	Gm18	1	gma-miR390g-Y::gma-miR390f-Y
11590711	Gm17	0	-
11590711	Gm05	2	-
12398030	Gm07	2	-
12398030	Gm03	1	-
11590715	Gm17	1	soy-miR33-Y::gma-miR156s-Y
11590715	Gm13	1	soy-miR33-Y::gma-miR156s-Y
8358330	Gm08	0	-
8358330	Gm07	1	-
15779733	Gm19	6	-
15779733	Gm13	1	-
18934089	Gm09	5	gma-miR169d-N::gma-miR169c-N gma-miR169d-N::gma-miR169h-N gma-miR169d-N::gma-miR169k-Y gma-miR169p-N::gma-miR169c-N gma-miR169p-N::gma-miR169h-N gma-miR169p-N::gma-miR169k-Y
18934089	Gm15	3	gma-miR169d-N::gma-miR169c-N gma-miR169d-N::gma-miR169h-N gma-miR169d-N::gma-miR169k-Y gma-miR169p-N::gma-miR169c-N gma-miR169p-N::gma-miR169h-N gma-miR169p-N::gma-miR169k-Y
20278847	Gm11	1	gma-miR828b-Y::gma-miR828a-Y
20278847	Gm12	1	gma-miR828b-Y::gma-miR828a-Y
23546508	Gm04	6	gma-miR166o-Y::gma-miR166e-Y gma-miR166o-Y::gma-miR166q-Y gma-miR166r-Y::gma-miR166e-Y gma-miR166r-Y::gma-miR166q-Y gma-miR171h-N::gma-miR171b-3p-N gma-miR171h-N::gma-miR171r-N gma-miR171s-N::gma-miR171b-3p-N gma-miR171s-N::gma-miR171r-N soy-miR22-Y::soy-miR208-Y
23546508	Gm06	9	gma-miR166o-Y::gma-miR166e-Y gma-miR166o-Y::gma-miR166q-Y gma-miR166r-Y::gma-miR166e-Y gma-miR166r-Y::gma-miR166q-Y gma-miR171h-N::gma-miR171b-3p-N gma-miR171h-N::gma-miR171r-N gma-miR171s-N::gma-miR171b-3p-N gma-miR171s-N::gma-miR171r-N soy-miR22-Y::soy-miR208-Y
8358334	Gm08	1	-
8358334	Gm15	0	-
9479416	Gm12	2	gma-miR171i.2-Y::gma-miR171a-N gma-miR171i.2-Y::gma-miR171m-Y gma-miR171t-Y::gma-miR171a-N gma-miR171t-Y::gma-miR171m-Y
9479416	Gm06	2	gma-miR171i.2-Y::gma-miR171a-N gma-miR171i.2-Y::gma-miR171m-Y gma-miR171t-Y::gma-miR171a-N gma-miR171t-Y::gma-miR171m-Y
12398029	Gm07	0	-
12398029	Gm08	1	-
16544696	Gm13	3	gma-miR169g-Y::gma-miR169i-3p-N gma-miR169g-Y::gma-miR169m-Y gma-miR169g-Y::gma-miR169o-N gma-miR169r-N::gma-miR169i-3p-N gma-miR169r-N::gma-miR169m-Y gma-miR169r-N::gma-miR169o-N gma-miR169s-Y::gma-miR169i-3p-N gma-miR169s-Y::gma-miR169m-Y gma-miR169s-Y::gma-miR169o-N
16544696	Gm17	4	gma-miR169g-Y::gma-miR169i-3p-N gma-miR169g-Y::gma-miR169m-Y gma-miR169g-Y::gma-miR169o-N gma-miR169r-N::gma-miR169i-3p-N gma-miR169r-N::gma-miR169m-Y gma-miR169r-N::gma-miR169o-N gma-miR169s-Y::gma-miR169i-3p-N gma-miR169s-Y::gma-miR169m-Y gma-miR169s-Y::gma-miR169o-N
16544703	Gm13	0	-
16544703	Gm14	1	-
8358329	Gm08	1	gma-miR4415a.2-Y::gma-miR4415b-5p-N
8358329	Gm18	2	gma-miR4415a.2-Y::gma-miR4415b-5p-N
9479415	Gm12	2	gma-miR172f-N::gma-miR172a-Y gma-miR530c-Y::gma-miR530d-Y
9479415	Gm11	2	gma-miR172f-N::gma-miR172a-Y gma-miR530c-Y::gma-miR530d-Y
10176681	Gm01	1	-
10176681	Gm09	0	-
18934091	Gm09	1	soy-miR201-Y::gma-miR168a-Y
18934091	Gm01	1	soy-miR201-Y::gma-miR168a-Y
10176687	Gm01	2	-
10176687	Gm02	0	-
18934097	Gm09	2	-
18934097	Gm20	1	-
13195743	Gm05	1	-
13195743	Gm17	0	-
22835159	Gm03	10	gma-miR1520r-N::gma-miR1520i-N gma-miR164a-Y::gma-miR164f-Y gma-miR164a-Y::gma-miR164g-Y gma-miR164j-Y::gma-miR164f-Y gma-miR164j-Y::gma-miR164g-Y gma-miR408d-Y::gma-miR408b.2-Y soy-miR238-Y::gma-miR4416b-Y
22835159	Gm19	11	gma-miR1520r-N::gma-miR1520i-N gma-miR164a-Y::gma-miR164f-Y gma-miR164a-Y::gma-miR164g-Y gma-miR164j-Y::gma-miR164f-Y gma-miR164j-Y::gma-miR164g-Y gma-miR408d-Y::gma-miR408b.2-Y soy-miR238-Y::gma-miR4416b-Y
18159393	Gm15	2	-
18159393	Gm13	4	-
13989757	Gm02	2	gma-miR169l-5p-Y::gma-miR169j.1-Y gma-miR393e-Y::soy-miR58-Y
13989757	Gm14	3	gma-miR169l-5p-Y::gma-miR169j.1-Y gma-miR393e-Y::soy-miR58-Y
13195747	Gm05	0	-
13195747	Gm19	1	-
21118523	Gm06	1	-
21118523	Gm04	1	-
10856316	Gm20	1	-
10856316	Gm10	1	-
11590714	Gm17	1	soy-miR36-Y::gma-miR396e-N
11590714	Gm14	2	soy-miR36-Y::gma-miR396e-N
22057195	Gm18	2	-
22057195	Gm08	5	-
10856318	Gm20	1	-
10856318	Gm10	0	-
12398033	Gm07	0	-
12398033	Gm18	1	-
18159399	Gm15	2	-
18159399	Gm13	2	-
18934094	Gm09	0	-
18934094	Gm02	1	-
8358336	Gm08	1	-
8358336	Gm16	1	-
10856314	Gm20	12	gma-miR160a-5p-Y::soy-miR244-Y gma-miR166f-Y::gma-miR166d-Y gma-miR167f-Y::gma-miR167e-Y gma-miR172h.2-Y::gma-miR172j-Y gma-miR393i-Y::gma-miR393k-Y gma-miR399a-Y::gma-miR399c-Y gma-miR482d.2-Y::gma-miR482b.1-Y soy-miR219-Y::soy-miR241-Y
10856314	Gm10	16	gma-miR160a-5p-Y::soy-miR244-Y gma-miR166f-Y::gma-miR166d-Y gma-miR167f-Y::gma-miR167e-Y gma-miR172h.2-Y::gma-miR172j-Y gma-miR393i-Y::gma-miR393k-Y gma-miR399a-Y::gma-miR399c-Y gma-miR482d.2-Y::gma-miR482b.1-Y soy-miR219-Y::soy-miR241-Y
10176682	Gm01	1	gma-miR156p-Y::gma-miR156t-Y
10176682	Gm11	2	gma-miR156p-Y::gma-miR156t-Y
13989755	Gm02	2	soy-miR228-Y::gma-miR1510b.1-Y
13989755	Gm16	5	soy-miR228-Y::gma-miR1510b.1-Y
16544698	Gm13	3	gma-miR171l-Y::gma-miR171k-5p-Y gma-miR396i.2-Y::gma-miR396a.2-Y gma-miR396i.2-Y::gma-miR396b.2-Y soy-miR234-Y::gma-miR396a.2-Y soy-miR234-Y::gma-miR396b.2-Y
16544698	Gm17	5	gma-miR171l-Y::gma-miR171k-5p-Y gma-miR396i.2-Y::gma-miR396a.2-Y gma-miR396i.2-Y::gma-miR396b.2-Y soy-miR234-Y::gma-miR396a.2-Y soy-miR234-Y::gma-miR396b.2-Y
10176678	Gm01	3	gma-miR1515b-Y::gma-miR1515a-Y
10176678	Gm11	3	gma-miR1515b-Y::gma-miR1515a-Y
16544700	Gm13	0	-
16544700	Gm14	1	-
23546509	Gm04	1	-
23546509	Gm06	0	-
22057199	Gm18	2	-
22057199	Gm08	0	-
22057197	Gm18	3	gma-miR172e-N::gma-miR172c-Y gma-miR319k-Y::gma-miR319m-Y
22057197	Gm11	3	gma-miR172e-N::gma-miR172c-Y gma-miR319k-Y::gma-miR319m-Y
8358331	Gm08	0	-
8358331	Gm07	1	-
11590716	Gm17	1	gma-miR394b-5p-Y::gma-miR394a-5p-Y
11590716	Gm14	2	gma-miR394b-5p-Y::gma-miR394a-5p-Y
13989765	Gm02	1	gma-miR408c-3p-Y::gma-miR408a-3p-Y
13989765	Gm10	1	gma-miR408c-3p-Y::gma-miR408a-3p-Y
18934088	Gm09	2	gma-miR399b-Y::soy-miR89-Y
18934088	Gm16	3	gma-miR399b-Y::soy-miR89-Y
10856321	Gm20	0	-
10856321	Gm07	1	-
14881641	Gm10	0	-
14881641	Gm20	1	-
9479418	Gm12	0	-
9479418	Gm06	1	-
18159397	Gm15	2	-
18159397	Gm08	1	-
7721266	Gm14	2	gma-miR156y-Y::gma-miR156x-Y gma-miR156y-Y::soy-miR225-Y soy-miR231-Y::gma-miR156x-Y soy-miR231-Y::soy-miR225-Y
7721266	Gm17	3	gma-miR156y-Y::gma-miR156x-Y gma-miR156y-Y::soy-miR225-Y soy-miR231-Y::gma-miR156x-Y soy-miR231-Y::soy-miR225-Y
21118522	Gm06	1	-
21118522	Gm12	1	-
13989754	Gm02	4	soy-miR226-Y::soy-miR205-Y
13989754	Gm14	1	soy-miR226-Y::soy-miR205-Y
11590713	Gm17	4	-
11590713	Gm05	2	-
23546507	Gm04	7	gma-miR156w-Y::gma-miR156h-Y gma-miR156w-Y::gma-miR156v-Y gma-miR394g-Y::gma-miR394c.1-Y soy-miR212-Y::gma-miR156h-Y soy-miR212-Y::gma-miR156v-Y
23546507	Gm06	3	gma-miR156w-Y::gma-miR156h-Y gma-miR156w-Y::gma-miR156v-Y gma-miR394g-Y::gma-miR394c.1-Y soy-miR212-Y::gma-miR156h-Y soy-miR212-Y::gma-miR156v-Y
14881637	Gm10	1	gma-miR167b-Y::gma-miR167d-Y
14881637	Gm02	2	gma-miR167b-Y::gma-miR167d-Y
20278848	Gm11	1	gma-miR393f-Y::gma-miR393a-N
20278848	Gm18	1	gma-miR393f-Y::gma-miR393a-N
18159395	Gm15	0	-
18159395	Gm09	1	-
10176680	Gm01	3	gma-miR398b-Y::gma-miR398a-Y
10176680	Gm02	5	gma-miR398b-Y::gma-miR398a-Y
16544695	Gm13	2	gma-miR160f-Y::soy-miR224-Y
16544695	Gm10	2	gma-miR160f-Y::soy-miR224-Y
14881639	Gm10	0	-
14881639	Gm02	1	-
22057196	Gm18	1	-
22057196	Gm08	0	-
12398025	Gm07	6	gma-miR156aa-N::gma-miR156ab-N gma-miR156aa-N::gma-miR156z-N gma-miR159c-N::gma-miR159b-3p-N gma-miR159f-3p-N::gma-miR159b-3p-N gma-miR166a.1-Y::gma-miR166c-3p-Y
12398025	Gm16	5	gma-miR156aa-N::gma-miR156ab-N gma-miR156aa-N::gma-miR156z-N gma-miR159c-N::gma-miR159b-3p-N gma-miR159f-3p-N::gma-miR159b-3p-N gma-miR166a.1-Y::gma-miR166c-3p-Y
7721268	Gm14	2	-
7721268	Gm13	0	-
12398024	Gm07	2	gma-miR171q-Y::gma-miR171c-3p-Y soy-miR230-Y::soy-miR213-Y
12398024	Gm17	3	gma-miR171q-Y::gma-miR171c-3p-Y soy-miR230-Y::soy-miR213-Y
10856315	Gm20	2	soy-miR218-Y::gma-miR164k-Y
10856315	Gm10	1	soy-miR218-Y::gma-miR164k-Y
22835160	Gm03	10	gma-miR390c-Y::gma-miR390a.2-Y
22835160	Gm01	2	gma-miR390c-Y::gma-miR390a.2-Y
12398026	Gm07	2	gma-miR159a.1-Y::gma-miR159e.2-Y gma-miR166t-Y::gma-miR166s-Y
12398026	Gm09	4	gma-miR159a.1-Y::gma-miR159e.2-Y gma-miR166t-Y::gma-miR166s-Y
13195746	Gm05	0	-
13195746	Gm17	1	-
13989758	Gm02	4	gma-miR403b-Y::gma-miR403a-Y soy-miR217-Y::gma-miR164e-Y
13989758	Gm10	2	gma-miR403b-Y::gma-miR403a-Y soy-miR217-Y::gma-miR164e-Y
14881638	Gm10	1	-
14881638	Gm20	2	-
22835162	Gm03	0	-
22835162	Gm01	2	-
11590717	Gm17	1	soy-miR210-Y::gma-miR1509a-Y
11590717	Gm05	2	soy-miR210-Y::gma-miR1509a-Y
16544694	Gm13	2	gma-miR171n-Y::gma-miR171p-Y
16544694	Gm12	2	gma-miR171n-Y::gma-miR171p-Y
8358333	Gm08	1	-
8358333	Gm18	0	-
13195742	Gm05	5	gma-miR156d-Y::gma-miR156i-Y gma-miR171u-Y::gma-miR171e-Y gma-miR319b-Y::gma-miR319a-Y
13195742	Gm08	5	gma-miR156d-Y::gma-miR156i-Y gma-miR171u-Y::gma-miR171e-Y gma-miR319b-Y::gma-miR319a-Y
19709867	Gm16	5	-
19709867	Gm19	2	-
18159394	Gm15	2	gma-miR172l-Y::gma-miR172i-5p-Y gma-miR396c-Y::gma-miR396f-N
18159394	Gm13	4	gma-miR172l-Y::gma-miR172i-5p-Y gma-miR396c-Y::gma-miR396f-N
8358335	Gm08	1	-
8358335	Gm15	1	-
8358332	Gm08	1	gma-miR166n-Y::gma-miR166b-Y
8358332	Gm05	1	gma-miR166n-Y::gma-miR166b-Y
9479414	Gm12	0	-
9479414	Gm11	1	-
13989759	Gm02	5	gma-miR156e-Y::gma-miR156j-Y soy-miR43-Y::soy-miR206-Y
13989759	Gm18	3	gma-miR156e-Y::gma-miR156j-Y soy-miR43-Y::soy-miR206-Y
18934087	Gm09	2	gma-miR164i-Y::gma-miR164h-Y
18934087	Gm18	3	gma-miR164i-Y::gma-miR164h-Y
16544704	Gm13	1	-
16544704	Gm13	0	-
10856317	Gm20	2	-
10856317	Gm07	1	-
14881642	Gm10	0	-
14881642	Gm02	2	-
13989762	Gm02	0	-
13989762	Gm14	1	-
9479417	Gm12	2	gma-miR172b.1-Y::gma-miR172k-N gma-miR530b-Y::soy-miR222-Y gma-miR530e-Y::soy-miR222-Y
9479417	Gm13	3	gma-miR172b.1-Y::gma-miR172k-N gma-miR530b-Y::soy-miR222-Y gma-miR530e-Y::soy-miR222-Y
7721267	Gm14	1	-
7721267	Gm13	1	-
13989756	Gm02	4	gma-miR319e-Y::soy-miR7991-Y gma-miR319e-Y::soy-miR8269-Y gma-miR390b-5p-Y::gma-miR390d-Y
13989756	Gm14	5	gma-miR319e-Y::soy-miR7991-Y gma-miR319e-Y::soy-miR8269-Y gma-miR390b-5p-Y::gma-miR390d-Y
10176688	Gm01	1	-
10176688	Gm03	0	-
13989761	Gm02	2	gma-miR156a-Y::gma-miR156u-Y
13989761	Gm17	1	gma-miR156a-Y::gma-miR156u-Y
10176679	Gm01	6	gma-miR395b-Y::gma-miR395a-Y gma-miR395b-Y::gma-miR395h-N gma-miR395b-Y::gma-miR395i-N gma-miR395b-Y::gma-miR395j-N gma-miR395b-Y::gma-miR395k-N gma-miR395l-N::gma-miR395a-Y gma-miR395l-N::gma-miR395h-N gma-miR395l-N::gma-miR395i-N gma-miR395l-N::gma-miR395j-N gma-miR395l-N::gma-miR395k-N gma-miR395m-N::gma-miR395a-Y gma-miR395m-N::gma-miR395h-N gma-miR395m-N::gma-miR395i-N gma-miR395m-N::gma-miR…
10176679	Gm02	3	gma-miR395b-Y::gma-miR395a-Y gma-miR395b-Y::gma-miR395h-N gma-miR395b-Y::gma-miR395i-N gma-miR395b-Y::gma-miR395j-N gma-miR395b-Y::gma-miR395k-N gma-miR395l-N::gma-miR395a-Y gma-miR395l-N::gma-miR395h-N gma-miR395l-N::gma-miR395i-N gma-miR395l-N::gma-miR395j-N gma-miR395l-N::gma-miR395k-N gma-miR395m-N::gma-miR395a-Y gma-miR395m-N::gma-miR395h-N gma-miR395m-N::gma-miR395i-N gma-miR395m-N::gma-miR…
22057198	Gm18	3	gma-miR5037a-N::gma-miR5037b-N gma-miR5037c-N::gma-miR5037b-N gma-miR5037d-N::gma-miR5037b-N soy-miR216-Y::soy-miR150-Y
22057198	Gm08	4	gma-miR5037a-N::gma-miR5037b-N gma-miR5037c-N::gma-miR5037b-N gma-miR5037d-N::gma-miR5037b-N soy-miR216-Y::soy-miR150-Y
12398032	Gm07	4	gma-miR2111b-Y::gma-miR2111e-Y gma-miR2111b-Y::gma-miR2111f-Y gma-miR2111c-Y::gma-miR2111e-Y gma-miR2111c-Y::gma-miR2111f-Y gma-miR4387d-N::gma-miR4387c-N gma-miR5770a-Y::gma-miR5770b-Y
12398032	Gm18	6	gma-miR2111b-Y::gma-miR2111e-Y gma-miR2111b-Y::gma-miR2111f-Y gma-miR2111c-Y::gma-miR2111e-Y gma-miR2111c-Y::gma-miR2111f-Y gma-miR4387d-N::gma-miR4387c-N gma-miR5770a-Y::gma-miR5770b-Y

## Sheet: Table S4
Table S4: Summary of miRNA loci in Recently Duplicated Genome Segments
miRNA loci	retained in both duplicated segments	Conserved	Expression in Cotyledons
gma-miR1508b	Yes	Yes	Yes
gma-miR1508c	Yes	Yes	Yes
gma-miR1509a	Yes	Yes	Yes
gma-miR1510b.1	Yes	Yes	Yes
gma-miR1512b	No	No	Yes
gma-miR1512c	No	No	Yes
gma-miR1513b	No	No	Yes
gma-miR1513c	No	No	No
gma-miR1515b	Yes	No	Yes
gma-miR1516a-3p	No	No	No
gma-miR1516b	No	No	No
gma-miR1516c	No	No	Yes
gma-miR1516d	No	No	No
gma-miR1517	No	No	No
gma-miR1518	No	No	No
gma-miR1519	No	No	No
gma-miR1520b	No	No	No
gma-miR1520c	No	No	No
gma-miR1520d	No	No	No
gma-miR1520e	No	No	No
gma-miR1520h	No	No	No
gma-miR1520i	Yes	No	No
gma-miR1520j	No	No	No
gma-miR1520m	No	No	No
gma-miR1520n	No	No	No
gma-miR1520o	No	No	No
gma-miR1520p	No	No	No
gma-miR1520r	Yes	No	No
gma-miR1524	No	No	No
gma-miR1526	No	No	No
gma-miR1528	No	No	No
gma-miR1530	No	No	No
gma-miR1532	No	No	No
gma-miR1533	No	No	No
gma-miR1535b	No	No	Yes
gma-miR156a	Yes	Yes	Yes
gma-miR156aa	Yes	No	No
gma-miR156ab	Yes	No	No
gma-miR156c	No	Yes	Yes
gma-miR156d	Yes	Yes	Yes
gma-miR156e	Yes	Yes	Yes
gma-miR156h	Yes	Yes	Yes
gma-miR156i	Yes	Yes	Yes
gma-miR156j	Yes	Yes	Yes
gma-miR156p	Yes	Yes	Yes
gma-miR156t	Yes	Yes	Yes
gma-miR156u	Yes	Yes	Yes
gma-miR156v	Yes	Yes	Yes
gma-miR156w	Yes	Yes	Yes
gma-miR156x	Yes	Yes	Yes
gma-miR156y	Yes	Yes	Yes
gma-miR156z	Yes	No	No
gma-miR159a.1	Yes	Yes	Yes
gma-miR159b-3p	Yes	Yes	No
gma-miR159c	Yes	Yes	No
gma-miR159e.2	Yes	Yes	Yes
gma-miR159f-3p	Yes	Yes	No
gma-miR160a-5p	Yes	Yes	Yes
gma-miR160f	Yes	Yes	Yes
gma-miR164a	Yes	Yes	Yes
gma-miR164e	Yes	Yes	Yes
gma-miR164f	Yes	Yes	Yes
gma-miR164g	Yes	Yes	Yes
gma-miR164h	Yes	Yes	Yes
gma-miR164i	Yes	Yes	Yes
gma-miR164j	Yes	Yes	Yes
gma-miR164k	Yes	Yes	Yes
gma-miR166a.1	Yes	Yes	Yes
gma-miR166b	Yes	Yes	Yes
gma-miR166c-3p	Yes	Yes	Yes
gma-miR166d	Yes	Yes	Yes
gma-miR166e	Yes	Yes	Yes
gma-miR166f	Yes	Yes	Yes
gma-miR166k	No	Yes	Yes
gma-miR166l	No	Yes	Yes
gma-miR166n	Yes	Yes	Yes
gma-miR166o	Yes	Yes	Yes
gma-miR167a	No	Yes	Yes
gma-miR167b	Yes	Yes	Yes
gma-miR167d	Yes	Yes	Yes
gma-miR167e	Yes	Yes	Yes
gma-miR167f	Yes	Yes	Yes
gma-miR167j	No	Yes	Yes
gma-miR168a	Yes	Yes	Yes
gma-miR169b	No	Yes	Yes
gma-miR169c	Yes	Yes	No
gma-miR169d	Yes	Yes	No
gma-miR169f	No	Yes	Yes
gma-miR169g	Yes	Yes	Yes
gma-miR169h	Yes	No	No
gma-miR169i-3p	Yes	No	No
gma-miR169j.1	Yes	Yes	Yes
gma-miR169k	Yes	Yes	Yes
gma-miR169l-5p	Yes	Yes	Yes
gma-miR169m	Yes	Yes	Yes
gma-miR169o	Yes	Yes	No
gma-miR169p	Yes	Yes	No
gma-miR169r	Yes	Yes	No
gma-miR169t	No	Yes	No
gma-miR169u	No	Yes	Yes
gma-miR169v	No	No	No
gma-miR171a	Yes	Yes	No
gma-miR171b-3p	Yes	Yes	No
gma-miR171d	No	Yes	Yes
gma-miR171e	Yes	Yes	Yes
gma-miR171g	No	Yes	Yes
gma-miR171h	Yes	No	No
gma-miR171i.2	Yes	Yes	Yes
gma-miR171j-3p	No	Yes	Yes
gma-miR171k-5p	Yes	Yes	Yes
gma-miR171l	Yes	Yes	Yes
gma-miR171m	Yes	Yes	Yes
gma-miR171n	Yes	Yes	Yes
gma-miR171p	Yes	Yes	Yes
gma-miR171r	Yes	Yes	No
gma-miR171s	Yes	Yes	No
gma-miR171t	Yes	Yes	Yes
gma-miR171u	Yes	Yes	Yes
gma-miR172a	Yes	Yes	Yes
gma-miR172b.1	Yes	Yes	Yes
gma-miR172c	Yes	Yes	Yes
gma-miR172d	No	No	No
gma-miR172e	Yes	No	No
gma-miR172f	Yes	Yes	No
gma-miR172g	No	Yes	No
gma-miR172h.2	Yes	Yes	Yes
gma-miR172i-5p	Yes	Yes	Yes
gma-miR172j	Yes	Yes	Yes
gma-miR172k	Yes	Yes	No
gma-miR2107.1	No	No	No
gma-miR2107.12	No	No	No
gma-miR2107.13	No	No	No
gma-miR2107.14	No	No	No
gma-miR2107.15	No	No	No
gma-miR2107.16	No	No	No
gma-miR2107.18	No	No	No
gma-miR2107.23	No	No	No
gma-miR2107.3	No	No	No
gma-miR2107.30	No	No	No
gma-miR2107.31	No	No	No
gma-miR2107.33	No	No	No
gma-miR2107.4	No	No	No
gma-miR2107.5	No	No	No
gma-miR2107.7	No	No	No
gma-miR2107.8	No	No	No
gma-miR2111a	No	Yes	Yes
gma-miR2111b	Yes	Yes	Yes
gma-miR2111e	Yes	Yes	Yes
gma-miR2111f	Yes	Yes	Yes
gma-miR2119	No	Yes	Yes
gma-miR2606a	No	No	No
gma-miR2606b	No	No	No
gma-miR319a	Yes	Yes	Yes
gma-miR319b	Yes	Yes	Yes
gma-miR319d	No	Yes	Yes
gma-miR319e	Yes	Yes	Yes
gma-miR319f	No	No	Yes
gma-miR319k	Yes	Yes	Yes
gma-miR319m	Yes	Yes	Yes
gma-miR390a.2	Yes	Yes	Yes
gma-miR390b-5p	Yes	Yes	Yes
gma-miR390c	Yes	Yes	Yes
gma-miR390d	Yes	Yes	Yes
gma-miR390e	No	Yes	Yes
gma-miR390f	Yes	Yes	Yes
gma-miR390g	Yes	Yes	Yes
gma-miR393a	Yes	Yes	No
gma-miR393e	Yes	Yes	Yes
gma-miR393f	Yes	Yes	Yes
gma-miR393i	Yes	Yes	Yes
gma-miR393k	Yes	Yes	Yes
gma-miR394a-5p	Yes	Yes	Yes
gma-miR394b-5p	Yes	Yes	Yes
gma-miR394c.1	Yes	Yes	Yes
gma-miR394d	No	Yes	Yes
gma-miR394e	Yes	Yes	Yes
gma-miR394f	Yes	Yes	Yes
gma-miR394g	Yes	Yes	Yes
gma-miR395a	Yes	Yes	Yes
gma-miR395b	Yes	Yes	Yes
gma-miR395c	No	Yes	Yes
gma-miR395d	No	Yes	No
gma-miR395e	No	Yes	No
gma-miR395f	No	Yes	No
gma-miR395g	No	Yes	No
gma-miR395h	Yes	Yes	No
gma-miR395i	Yes	Yes	No
gma-miR395j	Yes	Yes	No
gma-miR395k	Yes	Yes	No
gma-miR395l	Yes	Yes	No
gma-miR395m	Yes	Yes	No
gma-miR396a.2	Yes	Yes	Yes
gma-miR396b.2	Yes	Yes	Yes
gma-miR396c	Yes	Yes	Yes
gma-miR396e	Yes	Yes	No
gma-miR396f	Yes	No	No
gma-miR396i.2	Yes	Yes	Yes
gma-miR397b-5p	No	Yes	Yes
gma-miR398a	Yes	Yes	Yes
gma-miR398b	Yes	Yes	Yes
gma-miR398c	No	Yes	Yes
gma-miR399a	Yes	Yes	Yes
gma-miR399b	Yes	Yes	Yes
gma-miR399c	Yes	Yes	Yes
gma-miR399d	Yes	Yes	No
gma-miR399e	Yes	Yes	No
gma-miR399f	Yes	Yes	No
gma-miR399g	Yes	Yes	No
gma-miR403a	Yes	Yes	Yes
gma-miR403b	Yes	Yes	Yes
gma-miR408a-3p	No	Yes	Yes
gma-miR408b.2	Yes	Yes	Yes
gma-miR408c-3p	Yes	Yes	Yes
gma-miR408d	Yes	Yes	Yes
gma-miR4340	No	No	No
gma-miR4343a	No	No	No
gma-miR4343b	No	No	No
gma-miR4346	No	No	No
gma-miR4349	No	No	No
gma-miR4360	No	No	No
gma-miR4362	No	No	No
gma-miR4364b	No	No	No
gma-miR4367	No	No	Yes
gma-miR4368a	No	No	No
gma-miR4368b	No	No	No
gma-miR4371a	No	No	No
gma-miR4372a	No	No	No
gma-miR4372b	No	No	No
gma-miR4373	No	No	No
gma-miR4374a	No	No	No
gma-miR4375	No	No	No
gma-miR4377	No	No	No
gma-miR4378a	No	No	No
gma-miR4380b	No	No	No
gma-miR4381	No	No	No
gma-miR4382	No	No	No
gma-miR4386	No	No	No
gma-miR4387b	No	No	No
gma-miR4387c	Yes	No	No
gma-miR4387d	Yes	No	No
gma-miR4389	No	No	No
gma-miR4390	No	No	No
gma-miR4392	No	No	Yes
gma-miR4398	No	No	No
gma-miR4400	No	No	No
gma-miR4404	No	No	No
gma-miR4407	No	No	No
gma-miR4410	No	No	No
gma-miR4415a.2	Yes	No	Yes
gma-miR4415b-5p	Yes	No	No
gma-miR4416b	Yes	No	Yes
gma-miR4416c	No	No	No
gma-miR482b.1	Yes	Yes	Yes
gma-miR482d.2	Yes	Yes	Yes
gma-miR4993	No	No	No
gma-miR4995	No	No	No
gma-miR5030	No	No	No
gma-miR5031	No	No	No
gma-miR5034.1	No	No	No
gma-miR5034.2	No	No	No
gma-miR5036	No	No	No
gma-miR5037a	Yes	No	No
gma-miR5037b	Yes	No	No
gma-miR5037c	Yes	No	No
gma-miR5037d	Yes	No	No
gma-miR5043	No	No	Yes
gma-miR5225	No	No	No
gma-miR530b	Yes	Yes	Yes
gma-miR530c	Yes	Yes	Yes
gma-miR530d	Yes	Yes	Yes
gma-miR530e	Yes	Yes	Yes
gma-miR5369	No	No	No
gma-miR5370	No	No	Yes
gma-miR5371.1	No	No	Yes
gma-miR5372	No	No	Yes
gma-miR5376	No	No	Yes
gma-miR5378	No	No	No
gma-miR5559	No	Yes	No
gma-miR5671	No	No	Yes
gma-miR5674b	No	No	Yes
gma-miR5675	No	No	No
gma-miR5761a	No	No	Yes
gma-miR5762	No	No	No
gma-miR5763a	No	No	Yes
gma-miR5763b	No	No	Yes
gma-miR5763c	No	No	Yes
gma-miR5766	No	No	No
gma-miR5767	No	No	Yes
gma-miR5768	No	No	Yes
gma-miR5770a	Yes	No	Yes
gma-miR5770b	Yes	No	Yes
gma-miR5773	No	No	Yes
gma-miR5774b	No	No	No
gma-miR5775	No	No	No
gma-miR5776	No	No	No
gma-miR5777	No	No	No
gma-miR5778	No	No	No
gma-miR5782	No	No	No
gma-miR5783	No	No	No
gma-miR5784	No	No	No
gma-miR6299	No	No	No
gma-miR828a	Yes	Yes	Yes
gma-miR828b	Yes	Yes	Yes
soy-miR100378	No	No	Yes
soy-miR106	No	No	Yes
soy-miR109	No	No	Yes
soy-miR1093	No	No	Yes
soy-miR11	No	Yes	Yes
soy-miR110	No	No	Yes
soy-miR114	No	No	Yes
soy-miR115	No	No	Yes
soy-miR117	No	No	Yes
soy-miR117374	No	No	Yes
soy-miR120	No	No	Yes
soy-miR121	No	No	Yes
soy-miR123	No	No	Yes
soy-miR124	No	No	Yes
soy-miR125	No	No	Yes
soy-miR127	No	No	Yes
soy-miR128	No	No	Yes
soy-miR13	No	No	Yes
soy-miR130	No	No	Yes
soy-miR132	No	No	Yes
soy-miR134	No	No	Yes
soy-miR135	No	No	Yes
soy-miR136	No	No	Yes
soy-miR144	No	No	Yes
soy-miR146	No	No	Yes
soy-miR147	No	No	Yes
soy-miR148	No	No	Yes
soy-miR150	Yes	No	Yes
soy-miR151	No	No	Yes
soy-miR152	No	No	Yes
soy-miR155	No	No	Yes
soy-miR15a	No	No	Yes
soy-miR15b	No	No	Yes
soy-miR15c	No	No	Yes
soy-miR15d	No	No	Yes
soy-miR15e	No	No	Yes
soy-miR15f	No	No	Yes
soy-miR162	No	No	Yes
soy-miR163408	No	No	Yes
soy-miR17443	No	No	Yes
soy-miR200	No	No	Yes
soy-miR201	Yes	Yes	Yes
soy-miR202	No	No	Yes
soy-miR204	No	No	Yes
soy-miR205	Yes	Yes	Yes
soy-miR206	Yes	Yes	Yes
soy-miR208	Yes	Yes	Yes
soy-miR209	No	No	Yes
soy-miR210	Yes	Yes	Yes
soy-miR211	No	No	Yes
soy-miR212	Yes	Yes	Yes
soy-miR213	Yes	Yes	Yes
soy-miR214	No	No	Yes
soy-miR216	Yes	No	Yes
soy-miR217	Yes	Yes	Yes
soy-miR218	Yes	Yes	Yes
soy-miR219	Yes	Yes	Yes
soy-miR22	Yes	Yes	Yes
soy-miR221	No	No	Yes
soy-miR222	Yes	Yes	Yes
soy-miR223	No	No	Yes
soy-miR224	Yes	Yes	Yes
soy-miR225	Yes	Yes	Yes
soy-miR226	Yes	Yes	Yes
soy-miR227	No	No	Yes
soy-miR228	Yes	Yes	Yes
soy-miR229	No	No	Yes
soy-miR23	No	No	Yes
soy-miR230	Yes	Yes	Yes
soy-miR231	Yes	Yes	Yes
soy-miR234	Yes	Yes	Yes
soy-miR235	No	No	Yes
soy-miR236	No	No	Yes
soy-miR237	No	No	Yes
soy-miR238	Yes	No	Yes
soy-miR239	No	Yes	Yes
soy-miR24	No	Yes	Yes
soy-miR241	Yes	Yes	Yes
soy-miR242	No	Yes	Yes
soy-miR243	No	No	Yes
soy-miR244	Yes	Yes	Yes
soy-miR3	No	No	Yes
soy-miR33	Yes	Yes	Yes
soy-miR36	Yes	Yes	Yes
soy-miR37	No	Yes	Yes
soy-miR38	No	No	Yes
soy-miR39	No	No	Yes
soy-miR43	Yes	Yes	Yes
soy-miR46	No	No	Yes
soy-miR48	No	Yes	Yes
soy-miR49	No	No	Yes
soy-miR50	No	No	Yes
soy-miR53	No	No	Yes
soy-miR58	Yes	Yes	Yes
soy-miR58324	No	No	Yes
soy-miR6	No	Yes	Yes
soy-miR60	No	No	Yes
soy-miR61	No	No	Yes
soy-miR62	No	No	Yes
soy-miR68	No	No	Yes
soy-miR68944	No	No	Yes
soy-miR71	No	No	Yes
soy-miR74	No	No	Yes
soy-miR76	No	No	Yes
soy-miR77	No	No	Yes
soy-miR7991	Yes	Yes	Yes
soy-miR8	No	No	Yes
soy-miR82	No	No	Yes
soy-miR8269	Yes	Yes	Yes
soy-miR85	No	No	Yes
soy-miR89	Yes	Yes	Yes
soy-miR91	No	No	Yes
soy-miR94	No	No	Yes
soy-miR95	No	No	Yes

## Sheet: Table S5
Table S5: Read Count and Precision Rate for Soy-miR15/49
RepeatName	MatureTotal	StarTotal	HairpinTotal	Precision
soy-miR15a	657	559	1510	80.53
soy-miR15b	657	559	1510	80.53
soy-miR15c	657	559	1510	80.53
soy-miR15d	657	0	849	77.39
soy-miR15e	657	3	809	81.58
soy-miR49	2324	559	3122	92.34
soy-miR15f	657	559	1488	81.72

## Sheet: Table S6
Table S6: Reads aligned to the hairpin sequences of each soy-miR15/49
soy-miR15a	no. of reads	ACGGTTATCCAATTGAGATTCAAGCACTTTTCTATGTGGCTTTAAGGTGTGTTTGAATGGAACACCTTAAATCCATGAAGAAAAGTGTTTGAATCTCAATTAGATAACCA
Aligned	2	ACGGTTATCCAATTGAGATTCAAG
Aligned	1	TTATCCAATTGAGATTCAAGC
Aligned	1	TATCCAATTGAGATTCAAGCAC
Aligned	2	TCCAATTGAGATTCAAGCACTTTT
Aligned	1	CCAATTGAGATTCAAGC
Aligned	1	CCAATTGAGATTCAAGCAC
Aligned	1	CCAATTGAGATTCAAGCACT
Aligned	3	CCAATTGAGATTCAAGCACTT
Aligned	2	CCAATTGAGATTCAAGCACTTT
Aligned	8	CCAATTGAGATTCAAGCACTTTT
Star	559	CCAATTGAGATTCAAGCACTTTTC
Aligned	2	CAATTGAGATTCAAGCACTTT
Aligned	8	CAATTGAGATTCAAGCACTTTT
Aligned	32	CAATTGAGATTCAAGCACTTTTC
Aligned	9	CAATTGAGATTCAAGCACTTTTCT
Aligned	1	AATTGAGATTCAAGCACTTTTC
Aligned	2	AATTGAGATTCAAGCACTTTTCT
Aligned	1	AATTGAGATTCAAGCACTTTTCTA
Aligned	9	ATTGAGATTCAAGCACTTTTC
Aligned	1	ATTGAGATTCAAGCACTTTTCT
Aligned	4	TTGAGATTCAAGCACTTTTCT
Aligned	1	TGAGATTCAAGCACTTTTC
Aligned	1	TGAGATTCAAGCACTTTTCTATG
Aligned	1	TGAGATTCAAGCACTTTTCTATGT
Aligned	6	GAGATTCAAGCACTTTTCTATGTG
Aligned	22	AGATTCAAGCACTTTTCTATG
Aligned	3	AGATTCAAGCACTTTTCTATGT
Aligned	7	AGATTCAAGCACTTTTCTATGTGG
Aligned	1	GATTCAAGCACTTTTCTATGTG
Aligned	2	GATTCAAGCACTTTTCTATGTGGC
Aligned	1	ATTCAAGCACTTTTCTATGT
Aligned	2	ATTCAAGCACTTTTCTATGTGGCT
Aligned	1	CTTTTCTATGTGGCTTTAAGGTG
Aligned	1	GGCTTTAAGGTGTGTTTGAATGGAA
Aligned	2	CTTTAAGGTGTGTTTGAATGGAAC
Aligned	1	TTTAAGGTGTGTTTGAATGGAACA
Aligned	1	GTTTGAATGGAACACCTTAAATCC
Aligned	1	TTTGAATGGAACACCTTAAATC
Aligned	1	TGGAACACCTTAAATCCATGAAGA
Aligned	2	AACACCTTAAATCCATGAAGAAAA
Aligned	1	ACACCTTAAATCCATGAAGAAAAGT
Aligned	1	ACCTTAAATCCATGAAGAAAAGTG
Aligned	2	TTAAATCCATGAAGAAAAGTGTT
Aligned	1	TAAATCCATGAAGAAAAGTGTT
Aligned	1	TAAATCCATGAAGAAAAGTGTTTG
Aligned	1	AAATCCATGAAGAAAAGTGTTTGA
Aligned	1	CATGAAGAAAAGTGTTTGAATCTC
Aligned	2	GAAGAAAAGTGTTTGAATCTCAAT
Aligned	1	AAGAAAAGTGTTTGAATCTCA
Aligned	1	AGAAAAGTGTTTGAATCTCAA
Aligned	2	AGAAAAGTGTTTGAATCTCAATTA
Aligned	1	GAAAAGTGTTTGAATCTCAATTAG
Aligned	3	AAAAGTGTTTGAATCTCAATTAG
Aligned	14	AAAAGTGTTTGAATCTCAATTAGA
Aligned	1	AAAGTGTTTGAATCTCA
Aligned	7	AAAGTGTTTGAATCTCAATTAG
Aligned	58	AAAGTGTTTGAATCTCAATTAGA
Mature High soy-miR15d soy-miR15e soy-miR15f soy-miR15g soy-miR15h soy-miR15a soy-miR15b soy-miR15c	657	AAAGTGTTTGAATCTCAATTAGAT
Aligned	12	AAAGTGTTTGAATCTCAATTAGATA
Aligned	2	AAAGTGTTTGAATCTCAATTAGATAA
Aligned	3	AAGTGTTTGAATCTCAATTAGAT
Aligned	2	AAGTGTTTGAATCTCAATTAGATA
Aligned	1	AAGTGTTTGAATCTCAATTAGATAA
Aligned	2	AGTGTTTGAATCTCAATTAGATAA
Aligned	1	GTTTGAATCTCAATTAGATA
Aligned	2	GTTTGAATCTCAATTAGATAACC
Aligned	22	GTTTGAATCTCAATTAGATAACCA
Aligned	1	TTTGAATCTCAATTAGATAACCA
80.53	657	1510
soy-miR15b	no. of reads	ACGGTTATCCAATTGAGATTCAAGCACTTTTCTATGTGGCTTTAAGGTGTGTTTGAATGGAACACCTTAAATCCATGAAGAAAAGTGTTTGAATCTCAATTAGATAACCA
Aligned	2	ACGGTTATCCAATTGAGATTCAAG
Aligned	1	TTATCCAATTGAGATTCAAGC
Aligned	1	TATCCAATTGAGATTCAAGCAC
Aligned	2	TCCAATTGAGATTCAAGCACTTTT
Aligned	1	CCAATTGAGATTCAAGC
Aligned	1	CCAATTGAGATTCAAGCAC
Aligned	1	CCAATTGAGATTCAAGCACT
Aligned	3	CCAATTGAGATTCAAGCACTT
Aligned	2	CCAATTGAGATTCAAGCACTTT
Aligned	8	CCAATTGAGATTCAAGCACTTTT
Star	559	CCAATTGAGATTCAAGCACTTTTC
Aligned	2	CAATTGAGATTCAAGCACTTT
Aligned	8	CAATTGAGATTCAAGCACTTTT
Aligned	32	CAATTGAGATTCAAGCACTTTTC
Aligned	9	CAATTGAGATTCAAGCACTTTTCT
Aligned	1	AATTGAGATTCAAGCACTTTTC
Aligned	2	AATTGAGATTCAAGCACTTTTCT
Aligned	1	AATTGAGATTCAAGCACTTTTCTA
Aligned	9	ATTGAGATTCAAGCACTTTTC
Aligned	1	ATTGAGATTCAAGCACTTTTCT
Aligned	4	TTGAGATTCAAGCACTTTTCT
Aligned	1	TGAGATTCAAGCACTTTTC
Aligned	1	TGAGATTCAAGCACTTTTCTATG
Aligned	1	TGAGATTCAAGCACTTTTCTATGT
Aligned	6	GAGATTCAAGCACTTTTCTATGTG
Aligned	22	AGATTCAAGCACTTTTCTATG
Aligned	3	AGATTCAAGCACTTTTCTATGT
Aligned	7	AGATTCAAGCACTTTTCTATGTGG
Aligned	1	GATTCAAGCACTTTTCTATGTG
Aligned	2	GATTCAAGCACTTTTCTATGTGGC
Aligned	1	ATTCAAGCACTTTTCTATGT
Aligned	2	ATTCAAGCACTTTTCTATGTGGCT
Aligned	1	CTTTTCTATGTGGCTTTAAGGTG
Aligned	1	GGCTTTAAGGTGTGTTTGAATGGAA
Aligned	2	CTTTAAGGTGTGTTTGAATGGAAC
Aligned	1	TTTAAGGTGTGTTTGAATGGAACA
Aligned	1	GTTTGAATGGAACACCTTAAATCC
Aligned	1	TTTGAATGGAACACCTTAAATC
Aligned	1	TGGAACACCTTAAATCCATGAAGA
Aligned	2	AACACCTTAAATCCATGAAGAAAA
Aligned	1	ACACCTTAAATCCATGAAGAAAAGT
Aligned	1	ACCTTAAATCCATGAAGAAAAGTG
Aligned	2	TTAAATCCATGAAGAAAAGTGTT
Aligned	1	TAAATCCATGAAGAAAAGTGTT
Aligned	1	TAAATCCATGAAGAAAAGTGTTTG
Aligned	1	AAATCCATGAAGAAAAGTGTTTGA
Aligned	1	CATGAAGAAAAGTGTTTGAATCTC
Aligned	2	GAAGAAAAGTGTTTGAATCTCAAT
Aligned	1	AAGAAAAGTGTTTGAATCTCA
Aligned	1	AGAAAAGTGTTTGAATCTCAA
Aligned	2	AGAAAAGTGTTTGAATCTCAATTA
Aligned	1	GAAAAGTGTTTGAATCTCAATTAG
Aligned	3	AAAAGTGTTTGAATCTCAATTAG
Aligned	14	AAAAGTGTTTGAATCTCAATTAGA
Aligned	1	AAAGTGTTTGAATCTCA
Aligned	7	AAAGTGTTTGAATCTCAATTAG
Aligned	58	AAAGTGTTTGAATCTCAATTAGA
Mature High soy-miR15d soy-miR15e soy-miR15f soy-miR15g soy-miR15h soy-miR15a soy-miR15b soy-miR15c	657	AAAGTGTTTGAATCTCAATTAGAT
Aligned	12	AAAGTGTTTGAATCTCAATTAGATA
Aligned	2	AAAGTGTTTGAATCTCAATTAGATAA
Aligned	3	AAGTGTTTGAATCTCAATTAGAT
Aligned	2	AAGTGTTTGAATCTCAATTAGATA
Aligned	1	AAGTGTTTGAATCTCAATTAGATAA
Aligned	2	AGTGTTTGAATCTCAATTAGATAA
Aligned	1	GTTTGAATCTCAATTAGATA
Aligned	2	GTTTGAATCTCAATTAGATAACC
Aligned	22	GTTTGAATCTCAATTAGATAACCA
Aligned	1	TTTGAATCTCAATTAGATAACCA
80.53	657	1510
soy-miR15c	no. of reads	ACGGTTATCCAATTGAGATTCAAGCACTTTTCTATGTGGCTTTAAGGTGTGTTTGAATGGAACACCTTAAATCCATGAAGAAAAGTGTTTGAATCTCAATTAGATAACCA
Aligned	2	ACGGTTATCCAATTGAGATTCAAG
Aligned	1	TTATCCAATTGAGATTCAAGC
Aligned	1	TATCCAATTGAGATTCAAGCAC
Aligned	2	TCCAATTGAGATTCAAGCACTTTT
Aligned	1	CCAATTGAGATTCAAGC
Aligned	1	CCAATTGAGATTCAAGCAC
Aligned	1	CCAATTGAGATTCAAGCACT
Aligned	3	CCAATTGAGATTCAAGCACTT
Aligned	2	CCAATTGAGATTCAAGCACTTT
Aligned	8	CCAATTGAGATTCAAGCACTTTT
Star	559	CCAATTGAGATTCAAGCACTTTTC
Aligned	2	CAATTGAGATTCAAGCACTTT
Aligned	8	CAATTGAGATTCAAGCACTTTT
Aligned	32	CAATTGAGATTCAAGCACTTTTC
Aligned	9	CAATTGAGATTCAAGCACTTTTCT
Aligned	1	AATTGAGATTCAAGCACTTTTC
Aligned	2	AATTGAGATTCAAGCACTTTTCT
Aligned	1	AATTGAGATTCAAGCACTTTTCTA
Aligned	9	ATTGAGATTCAAGCACTTTTC
Aligned	1	ATTGAGATTCAAGCACTTTTCT
Aligned	4	TTGAGATTCAAGCACTTTTCT
Aligned	1	TGAGATTCAAGCACTTTTC
Aligned	1	TGAGATTCAAGCACTTTTCTATG
Aligned	1	TGAGATTCAAGCACTTTTCTATGT
Aligned	6	GAGATTCAAGCACTTTTCTATGTG
Aligned	22	AGATTCAAGCACTTTTCTATG
Aligned	3	AGATTCAAGCACTTTTCTATGT
Aligned	7	AGATTCAAGCACTTTTCTATGTGG
Aligned	1	GATTCAAGCACTTTTCTATGTG
Aligned	2	GATTCAAGCACTTTTCTATGTGGC
Aligned	1	ATTCAAGCACTTTTCTATGT
Aligned	2	ATTCAAGCACTTTTCTATGTGGCT
Aligned	1	CTTTTCTATGTGGCTTTAAGGTG
Aligned	1	GGCTTTAAGGTGTGTTTGAATGGAA
Aligned	2	CTTTAAGGTGTGTTTGAATGGAAC
Aligned	1	TTTAAGGTGTGTTTGAATGGAACA
Aligned	1	GTTTGAATGGAACACCTTAAATCC
Aligned	1	TTTGAATGGAACACCTTAAATC
Aligned	1	TGGAACACCTTAAATCCATGAAGA
Aligned	2	AACACCTTAAATCCATGAAGAAAA
Aligned	1	ACACCTTAAATCCATGAAGAAAAGT
Aligned	1	ACCTTAAATCCATGAAGAAAAGTG
Aligned	2	TTAAATCCATGAAGAAAAGTGTT
Aligned	1	TAAATCCATGAAGAAAAGTGTT
Aligned	1	TAAATCCATGAAGAAAAGTGTTTG
Aligned	1	AAATCCATGAAGAAAAGTGTTTGA
Aligned	1	CATGAAGAAAAGTGTTTGAATCTC
Aligned	2	GAAGAAAAGTGTTTGAATCTCAAT
Aligned	1	AAGAAAAGTGTTTGAATCTCA
Aligned	1	AGAAAAGTGTTTGAATCTCAA
Aligned	2	AGAAAAGTGTTTGAATCTCAATTA
Aligned	1	GAAAAGTGTTTGAATCTCAATTAG
Aligned	3	AAAAGTGTTTGAATCTCAATTAG
Aligned	14	AAAAGTGTTTGAATCTCAATTAGA
Aligned	1	AAAGTGTTTGAATCTCA
Aligned	7	AAAGTGTTTGAATCTCAATTAG
Aligned	58	AAAGTGTTTGAATCTCAATTAGA
Mature High soy-miR15d soy-miR15e soy-miR15f soy-miR15g soy-miR15h soy-miR15a soy-miR15b soy-miR15c	657	AAAGTGTTTGAATCTCAATTAGAT
Aligned	12	AAAGTGTTTGAATCTCAATTAGATA
Aligned	2	AAAGTGTTTGAATCTCAATTAGATAA
Aligned	3	AAGTGTTTGAATCTCAATTAGAT
Aligned	2	AAGTGTTTGAATCTCAATTAGATA
Aligned	1	AAGTGTTTGAATCTCAATTAGATAA
Aligned	2	AGTGTTTGAATCTCAATTAGATAA
Aligned	1	GTTTGAATCTCAATTAGATA
Aligned	2	GTTTGAATCTCAATTAGATAACC
Aligned	22	GTTTGAATCTCAATTAGATAACCA
Aligned	1	TTTGAATCTCAATTAGATAACCA
80.53	657	1510
soy-miR15d	no. of reads	ACGGTTATCCAAGTGAGATTCAAGCACTTTTCTATGTGGCTTTAAGGTGTGTTTGAATGGAACACCTTAAATCCAAGAAGAAAAGTGTTTGAATCTCAATTAGATAACCA
Aligned	1	TGAGATTCAAGCACTTTTC
Aligned	1	TGAGATTCAAGCACTTTTCTATG
Aligned	1	TGAGATTCAAGCACTTTTCTATGT
Aligned	6	GAGATTCAAGCACTTTTCTATGTG
Aligned	22	AGATTCAAGCACTTTTCTATG
Aligned	3	AGATTCAAGCACTTTTCTATGT
Aligned	7	AGATTCAAGCACTTTTCTATGTGG
Aligned	1	GATTCAAGCACTTTTCTATGTG
Aligned	2	GATTCAAGCACTTTTCTATGTGGC
Aligned	1	ATTCAAGCACTTTTCTATGT
Aligned	2	ATTCAAGCACTTTTCTATGTGGCT
Aligned	1	CTTTTCTATGTGGCTTTAAGGTG
Aligned	1	GGCTTTAAGGTGTGTTTGAATGGAA
Aligned	2	CTTTAAGGTGTGTTTGAATGGAAC
Aligned	1	TTTAAGGTGTGTTTGAATGGAACA
Aligned	1	GTTTGAATGGAACACCTTAAATCC
Aligned	1	TTTGAATGGAACACCTTAAATC
Aligned	2	GAAGAAAAGTGTTTGAATCTCAAT
Aligned	1	AAGAAAAGTGTTTGAATCTCA
Aligned	1	AGAAAAGTGTTTGAATCTCAA
Aligned	2	AGAAAAGTGTTTGAATCTCAATTA
Aligned	1	GAAAAGTGTTTGAATCTCAATTAG
Aligned	3	AAAAGTGTTTGAATCTCAATTAG
Aligned	14	AAAAGTGTTTGAATCTCAATTAGA
Aligned	1	AAAGTGTTTGAATCTCA
Aligned	7	AAAGTGTTTGAATCTCAATTAG
Aligned	58	AAAGTGTTTGAATCTCAATTAGA
Mature High soy-miR15d soy-miR15e soy-miR15f soy-miR15g soy-miR15h soy-miR15a soy-miR15b soy-miR15c	657	AAAGTGTTTGAATCTCAATTAGAT
Aligned	12	AAAGTGTTTGAATCTCAATTAGATA
Aligned	2	AAAGTGTTTGAATCTCAATTAGATAA
Aligned	3	AAGTGTTTGAATCTCAATTAGAT
Aligned	2	AAGTGTTTGAATCTCAATTAGATA
Aligned	1	AAGTGTTTGAATCTCAATTAGATAA
Aligned	2	AGTGTTTGAATCTCAATTAGATAA
Aligned	1	GTTTGAATCTCAATTAGATA
Aligned	2	GTTTGAATCTCAATTAGATAACC
Aligned	22	GTTTGAATCTCAATTAGATAACCA
Aligned	1	TTTGAATCTCAATTAGATAACCA
77.39	657	849
soy-miR15e	no. of reads	ACGGTTATCCAATTGAGATTCAAGTACTTTTTTATGTGGCTTTAAGGTGTGTTTGAATGGAATACCTTAAATCCATGAAGAAAAGTGTTTGAATCTCAATTAGATAACCA
Aligned	2	ACGGTTATCCAATTGAGATTCAAG
Star	3	CCAATTGAGATTCAAGTACTTTTT
Aligned	1	CAATTGAGATTCAAGTACTTTTT
Aligned	1	GGCTTTAAGGTGTGTTTGAATGGAA
Aligned	1	ACCTTAAATCCATGAAGAAAAGTG
Aligned	2	TTAAATCCATGAAGAAAAGTGTT
Aligned	1	TAAATCCATGAAGAAAAGTGTT
Aligned	1	TAAATCCATGAAGAAAAGTGTTTG
Aligned	1	AAATCCATGAAGAAAAGTGTTTGA
Aligned	1	CATGAAGAAAAGTGTTTGAATCTC
Aligned	2	GAAGAAAAGTGTTTGAATCTCAAT
Aligned	1	AAGAAAAGTGTTTGAATCTCA
Aligned	1	AGAAAAGTGTTTGAATCTCAA
Aligned	2	AGAAAAGTGTTTGAATCTCAATTA
Aligned	1	GAAAAGTGTTTGAATCTCAATTAG
Aligned	3	AAAAGTGTTTGAATCTCAATTAG
Aligned	14	AAAAGTGTTTGAATCTCAATTAGA
Aligned	1	AAAGTGTTTGAATCTCA
Aligned	7	AAAGTGTTTGAATCTCAATTAG
Aligned	58	AAAGTGTTTGAATCTCAATTAGA
Mature High soy-miR15d soy-miR15e soy-miR15f soy-miR15g soy-miR15h soy-miR15a soy-miR15b soy-miR15c	657	AAAGTGTTTGAATCTCAATTAGAT
Aligned	12	AAAGTGTTTGAATCTCAATTAGATA
Aligned	2	AAAGTGTTTGAATCTCAATTAGATAA
Aligned	3	AAGTGTTTGAATCTCAATTAGAT
Aligned	2	AAGTGTTTGAATCTCAATTAGATA
Aligned	1	AAGTGTTTGAATCTCAATTAGATAA
Aligned	2	AGTGTTTGAATCTCAATTAGATAA
Aligned	1	GTTTGAATCTCAATTAGATA
Aligned	2	GTTTGAATCTCAATTAGATAACC
Aligned	22	GTTTGAATCTCAATTAGATAACCA
Aligned	1	TTTGAATCTCAATTAGATAACCA
81.58	657	809
soy-miR15f	no. of reads	ACGGTTATCCAATTGAGATTCAAGCACTTTTCTATGTAGTTTTAAGGTGTGTTTGAATGGAACACCTTAAATCCATGAAGAAAAGTGTTTGAATCTCAATTAGATAACCA
Aligned	2	ACGGTTATCCAATTGAGATTCAAG
Aligned	1	TTATCCAATTGAGATTCAAGC
Aligned	1	TATCCAATTGAGATTCAAGCAC
Aligned	2	TCCAATTGAGATTCAAGCACTTTT
Aligned	1	CCAATTGAGATTCAAGC
Aligned	1	CCAATTGAGATTCAAGCAC
Aligned	1	CCAATTGAGATTCAAGCACT
Aligned	3	CCAATTGAGATTCAAGCACTT
Aligned	2	CCAATTGAGATTCAAGCACTTT
Aligned	8	CCAATTGAGATTCAAGCACTTTT
Star	559	CCAATTGAGATTCAAGCACTTTTC
Aligned	2	CAATTGAGATTCAAGCACTTT
Aligned	8	CAATTGAGATTCAAGCACTTTT
Aligned	32	CAATTGAGATTCAAGCACTTTTC
Aligned	9	CAATTGAGATTCAAGCACTTTTCT
Aligned	1	AATTGAGATTCAAGCACTTTTC
Aligned	2	AATTGAGATTCAAGCACTTTTCT
Aligned	1	AATTGAGATTCAAGCACTTTTCTA
Aligned	9	ATTGAGATTCAAGCACTTTTC
Aligned	1	ATTGAGATTCAAGCACTTTTCT
Aligned	4	TTGAGATTCAAGCACTTTTCT
Aligned	1	TGAGATTCAAGCACTTTTC
Aligned	1	TGAGATTCAAGCACTTTTCTATG
Aligned	1	TGAGATTCAAGCACTTTTCTATGT
Aligned	22	AGATTCAAGCACTTTTCTATG
Aligned	3	AGATTCAAGCACTTTTCTATGT
Aligned	1	ATTCAAGCACTTTTCTATGT
Aligned	1	TTTAAGGTGTGTTTGAATGGAACA
Aligned	1	GTTTGAATGGAACACCTTAAATCC
Aligned	1	TTTGAATGGAACACCTTAAATC
Aligned	1	TGGAACACCTTAAATCCATGAAGA
Aligned	2	AACACCTTAAATCCATGAAGAAAA
Aligned	1	ACACCTTAAATCCATGAAGAAAAGT
Aligned	1	ACCTTAAATCCATGAAGAAAAGTG
Aligned	2	TTAAATCCATGAAGAAAAGTGTT
Aligned	1	TAAATCCATGAAGAAAAGTGTT
Aligned	1	TAAATCCATGAAGAAAAGTGTTTG
Aligned	1	AAATCCATGAAGAAAAGTGTTTGA
Aligned	1	CATGAAGAAAAGTGTTTGAATCTC
Aligned	2	GAAGAAAAGTGTTTGAATCTCAAT
Aligned	1	AAGAAAAGTGTTTGAATCTCA
Aligned	1	AGAAAAGTGTTTGAATCTCAA
Aligned	2	AGAAAAGTGTTTGAATCTCAATTA
Aligned	1	GAAAAGTGTTTGAATCTCAATTAG
Aligned	3	AAAAGTGTTTGAATCTCAATTAG
Aligned	14	AAAAGTGTTTGAATCTCAATTAGA
Aligned	1	AAAGTGTTTGAATCTCA
Aligned	7	AAAGTGTTTGAATCTCAATTAG
Aligned	58	AAAGTGTTTGAATCTCAATTAGA
Mature High soy-miR15d soy-miR15e soy-miR15f soy-miR15g soy-miR15h soy-miR15a soy-miR15b soy-miR15c	657	AAAGTGTTTGAATCTCAATTAGAT
Aligned	12	AAAGTGTTTGAATCTCAATTAGATA
Aligned	2	AAAGTGTTTGAATCTCAATTAGATAA
Aligned	3	AAGTGTTTGAATCTCAATTAGAT
Aligned	2	AAGTGTTTGAATCTCAATTAGATA
Aligned	1	AAGTGTTTGAATCTCAATTAGATAA
Aligned	2	AGTGTTTGAATCTCAATTAGATAA
Aligned	1	GTTTGAATCTCAATTAGATA
Aligned	2	GTTTGAATCTCAATTAGATAACC
Aligned	22	GTTTGAATCTCAATTAGATAACCA
Aligned	1	TTTGAATCTCAATTAGATAACCA
81.72	657	1488
soy-miR49	no. of reads	ATATCAAGCTGTTTACGGTTATCCAATTGAGATTCAAGCACTTTTCTATGTGGCTTTAAGGTGTGTTTGAATGGAACACCTTAAATCCATGAAGAAAAGTGTTTGAATTTCAATTAGATAACCATAGACAACTTGATAT
Aligned	1	TATCAAGCTGTTTACGGTTAT
Aligned	1	ATCAAGCTGTTTACGGTTATCCA
Aligned	1	CTGTTTACGGTTATCCAATTGAGA
Aligned	3	TGTTTACGGTTATCCAATTGAGAT
Aligned	1	TTTACGGTTATCCAATTGAGA
Aligned	1	TTACGGTTATCCAATTGAGATTCA
Aligned	4	TACGGTTATCCAATTGAGATT
Aligned	2	TACGGTTATCCAATTGAGATTCA
Aligned	2	ACGGTTATCCAATTGAGATTCAAG
Aligned	1	TTATCCAATTGAGATTCAAGC
Aligned	1	TATCCAATTGAGATTCAAGCAC
Aligned	2	TCCAATTGAGATTCAAGCACTTTT
Aligned	1	CCAATTGAGATTCAAGC
Aligned	1	CCAATTGAGATTCAAGCAC
Aligned	1	CCAATTGAGATTCAAGCACT
Aligned	3	CCAATTGAGATTCAAGCACTT
Aligned	2	CCAATTGAGATTCAAGCACTTT
Aligned	8	CCAATTGAGATTCAAGCACTTTT
Star	559	CCAATTGAGATTCAAGCACTTTTC
Aligned	2	CAATTGAGATTCAAGCACTTT
Aligned	8	CAATTGAGATTCAAGCACTTTT
Aligned	32	CAATTGAGATTCAAGCACTTTTC
Aligned	9	CAATTGAGATTCAAGCACTTTTCT
Aligned	1	AATTGAGATTCAAGCACTTTTC
Aligned	2	AATTGAGATTCAAGCACTTTTCT
Aligned	1	AATTGAGATTCAAGCACTTTTCTA
Aligned	9	ATTGAGATTCAAGCACTTTTC
Aligned	1	ATTGAGATTCAAGCACTTTTCT
Aligned	4	TTGAGATTCAAGCACTTTTCT
Aligned	1	TGAGATTCAAGCACTTTTC
Aligned	1	TGAGATTCAAGCACTTTTCTATG
Aligned	1	TGAGATTCAAGCACTTTTCTATGT
Aligned	6	GAGATTCAAGCACTTTTCTATGTG
Aligned	22	AGATTCAAGCACTTTTCTATG
Aligned	3	AGATTCAAGCACTTTTCTATGT
Aligned	7	AGATTCAAGCACTTTTCTATGTGG
Aligned	1	GATTCAAGCACTTTTCTATGTG
Aligned	2	GATTCAAGCACTTTTCTATGTGGC
Aligned	1	ATTCAAGCACTTTTCTATGT
Aligned	2	ATTCAAGCACTTTTCTATGTGGCT
Aligned	1	CTTTTCTATGTGGCTTTAAGGTG
Aligned	1	GGCTTTAAGGTGTGTTTGAATGGAA
Aligned	2	CTTTAAGGTGTGTTTGAATGGAAC
Aligned	1	TTTAAGGTGTGTTTGAATGGAACA
Aligned	1	GTTTGAATGGAACACCTTAAATCC
Aligned	1	TTTGAATGGAACACCTTAAATC
Aligned	1	TGGAACACCTTAAATCCATGAAGA
Aligned	2	AACACCTTAAATCCATGAAGAAAA
Aligned	1	ACACCTTAAATCCATGAAGAAAAGT
Aligned	1	ACCTTAAATCCATGAAGAAAAGTG
Aligned	2	TTAAATCCATGAAGAAAAGTGTT
Aligned	1	TAAATCCATGAAGAAAAGTGTT
Aligned	1	TAAATCCATGAAGAAAAGTGTTTG
Aligned	1	AAATCCATGAAGAAAAGTGTTTGA
Aligned	6	AAGAAAAGTGTTTGAATTTCA
Aligned	2	AAAAGTGTTTGAATTTCAATTAGA
Aligned	1	AAAGTGTTTGAATTTCAAT
Aligned	2	AAAGTGTTTGAATTTCAATT
Aligned	5	AAAGTGTTTGAATTTCAATTAG
Aligned	18	AAAGTGTTTGAATTTCAATTAGA
Mature High soy-miR49	2324	AAAGTGTTTGAATTTCAATTAGAT
Aligned	6	AAAGTGTTTGAATTTCAATTAGATA
Aligned	2	AAAGTGTTTGAATTTCAATTAGATAA
Aligned	6	AAGTGTTTGAATTTCAATTAGAT
Aligned	1	AGTGTTTGAATTTCAATTAGATA
Aligned	1	GTGTTTGAATTTCAATTAGAT
Aligned	2	TGTTTGAATTTCAATTAGAT
Aligned	8	GTTTGAATTTCAATTAGAT
Aligned	1	TTTGAATTTCAATTAGAT
Aligned	1	TCAATTAGATAACCATAGACAAC
Aligned	2	ATTAGATAACCATAGACAACTTGA
Aligned	1	ATTAGATAACCATAGACAACTTGAT
Aligned	1	TTAGATAACCATAGACAACTTGA
Aligned	1	TTAGATAACCATAGACAACTTGAT
Aligned	2	AGATAACCATAGACAACTTGATAT
Aligned	1	ATAACCATAGACAACTTGATA
92.34	2324	3122
Note: Precision rate, no. of mature miRNA reads, total no. of reads for each miRNA are listed at the bottom. The number of mature miRNA reads are marked as red.

## Sheet: Table S7
Table S7: Cotyledon soybean miRNA families and their putative target genes
miRNA Family Name	miRNA Name	Targetted Gene	Target gene annotation	Targetted region	Targetted exon
miR1507	gma-miR1507a	Glyma03g29370	NB-ARC domain-containing disease resistance protein	CDS	exon1
miR1507	gma-miR1507a	Glyma05g09220	REF4-related 1	CDS	exon10
miR1507	gma-miR1507a	Glyma08g41800	NB-ARC domain-containing disease resistance protein	CDS	exon1
miR1507	gma-miR1507a	Glyma13g22281	.	CDS	exon1
miR1507	gma-miR1507a	Glyma17g08341	.	three_prime_UTR	exon1
miR1508	gma-miR1508c	Glyma02g07510	Protein of unknown function (DUF803)	five_prime_UTR	exon2
miR1508	gma-miR1508c	Glyma02g07510	Protein of unknown function (DUF803)	five_prime_UTR	exon3
miR1508	gma-miR1508c	Glyma02g16310	ETO1-like 1	CDS	exon4
miR1508	gma-miR1508c	Glyma02g42160	.	five_prime_UTR	exon1
miR1508	gma-miR1508c	Glyma04g01151	BEL1-like homeodomain 6	five_prime_UTR	exon1
miR1508	gma-miR1508c	Glyma05g04080	Predicted AT-hook DNA-binding family protein	five_prime_UTR	exon1
miR1508	gma-miR1508c	Glyma05g32190	carbamoyl phosphate synthetase A	five_prime_UTR	exon1
miR1508	gma-miR1508c	Glyma05g35680	casein kinase I-like 3	three_prime_UTR	exon15
miR1508	gma-miR1508c	Glyma06g11510	C2H2-like zinc finger protein	three_prime_UTR	exon2
miR1508	gma-miR1508c	Glyma06g41930	Tetratricopeptide repeat (TPR)-like superfamily protein	five_prime_UTR	exon1
miR1508	gma-miR1508c	Glyma07g11290	rna processing factor 2	CDS	exon1
miR1508	gma-miR1508c	Glyma07g31781	VQ motif-containing protein	three_prime_UTR	exon2
miR1508	gma-miR1508c	Glyma09g07250	ATP binding;nucleic acid binding;helicases	CDS	exon1
miR1508	gma-miR1508c	Glyma09g07290	ATP binding;nucleic acid binding;helicases	CDS	exon1
miR1508	gma-miR1508c	Glyma09g30160	ATP binding;nucleic acid binding;helicases	CDS	exon2
miR1508	gma-miR1508c	Glyma09g30500	Tetratricopeptide repeat (TPR)-like superfamily protein	CDS	exon1
miR1508	gma-miR1508c	Glyma09g30522	ATP binding;nucleic acid binding;helicases	CDS	exon1
miR1508	gma-miR1508c	Glyma09g30547	Pentatricopeptide repeat (PPR) superfamily protein	CDS	exon1
miR1508	gma-miR1508c	Glyma09g30571	ATP binding;nucleic acid binding;helicases	CDS	exon1
miR1508	gma-miR1508c	Glyma09g30635	ATP binding;nucleic acid binding;helicases	CDS	exon1
miR1508	gma-miR1508c	Glyma09g30680	ATP binding;nucleic acid binding;helicases	CDS	exon1
miR1508	gma-miR1508c	Glyma09g30680	ATP binding;nucleic acid binding;helicases	CDS	exon2
miR1508	gma-miR1508c	Glyma09g30708	ATP binding;nucleic acid binding;helicases	CDS	exon1
miR1508	gma-miR1508c	Glyma09g30732	ATP binding;nucleic acid binding;helicases	CDS	exon1
miR1508	gma-miR1508c	Glyma09g30940	Pentatricopeptide repeat (PPR) superfamily protein	CDS	exon1
miR1508	gma-miR1508c	Glyma09g30940	Pentatricopeptide repeat (PPR) superfamily protein	CDS	exon2
miR1508	gma-miR1508c	Glyma09g30951	ATP binding;nucleic acid binding;helicases	CDS	exon1
miR1508	gma-miR1508c	Glyma09g36391	NAD(P)-linked oxidoreductase superfamily protein	three_prime_UTR	exon5
miR1508	gma-miR1508c	Glyma09g39260	rna processing factor 2	CDS	exon1
miR1508	gma-miR1508c	Glyma09g39260	rna processing factor 2	CDS	exon2
miR1508	gma-miR1508c	Glyma09g41880	Zinc finger, C3HC4 type (RING finger) family protein	CDS	exon11
miR1508	gma-miR1508c	Glyma10g03520	ETO1-like 1	CDS	exon4
miR1508	gma-miR1508c	Glyma10g03840	winged-helix DNA-binding transcription factor family protein	three_prime_UTR	exon2
miR1508	gma-miR1508c	Glyma11g11930	GATA transcription factor 6	five_prime_UTR	exon1
miR1508	gma-miR1508c	Glyma11g14650	Haloacid dehalogenase-like hydrolase (HAD) superfamily protein	five_prime_UTR	exon1
miR1508	gma-miR1508c	Glyma12g06540	Haloacid dehalogenase-like hydrolase (HAD) superfamily protein	five_prime_UTR	exon1
miR1508	gma-miR1508c	Glyma12g13601	ATP binding;nucleic acid binding;helicases	CDS	exon2
miR1508	gma-miR1508c	Glyma13g18805	phosphate starvation response 1	five_prime_UTR	exon1
miR1508	gma-miR1508c	Glyma14g02680	calmodulin-domain protein kinase 9	three_prime_UTR	exon8
miR1508	gma-miR1508c	Glyma15g21361	NADH dehydrogenase 5B	CDS	exon2
miR1508	gma-miR1508c	Glyma16g25410	Tetratricopeptide repeat (TPR)-like superfamily protein	CDS	exon1
miR1508	gma-miR1508c	Glyma16g25410	Tetratricopeptide repeat (TPR)-like superfamily protein	CDS	exon2
miR1508	gma-miR1508c	Glyma16g27651	rna processing factor 2	CDS	exon1
miR1508	gma-miR1508c	Glyma16g27802	Pentatricopeptide repeat (PPR) superfamily protein	CDS	exon1
miR1508	gma-miR1508c	Glyma16g28020	Pentatricopeptide repeat (PPR) superfamily protein	CDS	exon1
miR1508	gma-miR1508c	Glyma16g32022	Pentatricopeptide repeat (PPR) superfamily protein	CDS	exon2
miR1508	gma-miR1508c	Glyma16g32420	Tetratricopeptide repeat (TPR)-like superfamily protein	CDS	exon2
miR1508	gma-miR1508c	Glyma17g14560	Predicted AT-hook DNA-binding family protein	five_prime_UTR	exon1
miR1508	gma-miR1508c	Glyma18g02110	peroxisomal ABC transporter 1	CDS	exon19
miR1508	gma-miR1508c	Glyma18g02110	peroxisomal ABC transporter 1	CDS	exon6
miR1508	gma-miR1508c	Glyma20g00565	Zinc finger, C3HC4 type (RING finger) family protein	CDS	exon11
miR1508	gma-miR1508b	Glyma05g00740	Flavin-binding monooxygenase family protein	CDS	exon1
miR1508	gma-miR1508b	Glyma07g03000	S15/NS1, RNA-binding protein	CDS	exon1
miR1508	gma-miR1508b	Glyma09g36080	serine carboxypeptidase-like 40	five_prime_UTR	exon1
miR1508	gma-miR1508b	Glyma15g07940	Rubber elongation factor protein (REF)	five_prime_UTR	exon1
miR1508	gma-miR1508b	Glyma16g27787	Pentatricopeptide repeat (PPR) superfamily protein	CDS	exon1
miR1508	gma-miR1508b	Glyma17g03830	Protein phosphatase 2C family protein	three_prime_UTR	exon4
miR1508	gma-miR1508b	Glyma18g38103	Alba DNA/RNA-binding protein	five_prime_UTR	exon1
miR1508	gma-miR1508b	Glyma19g31720	INO80 ortholog	five_prime_UTR	exon1
miR1509	soy-miR210	Glyma05g07810	.	CDS	exon1
miR1509	soy-miR210	Glyma06g18790	methyltransferase 1	three_prime_UTR	exon12
miR1509	soy-miR210	Glyma09g40306	.	five_prime_UTR	exon1
miR1509	soy-miR210	Glyma12g09220	DNA polymerase epsilon catalytic subunit	CDS	exon9
miR1509	gma-miR1509a	Glyma14g10230	Cellulose-synthase-like C12	CDS	exon5
miR1509	gma-miR1509a	Glyma16g05290	.	three_prime_UTR	exon3
miR1509	gma-miR1509a	Glyma17g13205	.	three_prime_UTR	exon1
miR1510	gma-miR1510b-3p	Glyma01g27440	Disease resistance protein (TIR-NBS-LRR class) family	CDS	exon4
miR1510	gma-miR1510b-3p	Glyma01g27440	Disease resistance protein (TIR-NBS-LRR class) family	CDS	exon5
miR1510	gma-miR1510b-3p	Glyma0220s50	Disease resistance protein (TIR-NBS-LRR class) family	CDS	exon4
miR1510	gma-miR1510b-3p	Glyma02g04750	disease resistance protein (TIR-NBS-LRR class), putative	CDS	exon3
miR1510	gma-miR1510b-3p	Glyma02g08415	.	five_prime_UTR	exon1
miR1510	gma-miR1510b-3p	Glyma02g34965	Disease resistance protein (TIR-NBS-LRR class) family	CDS	exon3
miR1510	gma-miR1510b-3p	Glyma02g46620	Mitochondrial import inner membrane translocase subunit Tim17/Tim22/Tim23 family protein	five_prime_UTR	exon1
miR1510	gma-miR1510b-3p	Glyma03g23215	NB-ARC domain-containing disease resistance protein	CDS	exon3
miR1510	gma-miR1510b-3p	Glyma04g39741	Disease resistance protein (TIR-NBS-LRR class) family	CDS	exon2
miR1510	gma-miR1510b-3p	Glyma05g03365	NB-ARC domain-containing disease resistance protein	CDS	exon3
miR1510	gma-miR1510b-3p	Glyma06g15123	Disease resistance protein (TIR-NBS-LRR class) family	CDS	exon2
miR1510	gma-miR1510b-3p	Glyma06g22372	disease resistance protein (TIR-NBS-LRR class), putative	CDS	exon2
miR1510	gma-miR1510b-3p	Glyma06g36321	disease resistance protein (TIR-NBS-LRR class), putative	CDS	exon3
miR1510	gma-miR1510b-3p	Glyma06g43850	disease resistance protein (TIR-NBS-LRR class), putative	CDS	exon2
miR1510	gma-miR1510b-3p	Glyma06g46665	Disease resistance protein (TIR-NBS-LRR class) family	CDS	exon2
miR1510	gma-miR1510b-3p	Glyma07g07393	disease resistance protein (TIR-NBS-LRR class), putative	CDS	exon2
miR1510	gma-miR1510b-3p	Glyma08g19950	senescence associated gene 18	three_prime_UTR	exon7
miR1510	gma-miR1510b-3p	Glyma08g20350	disease resistance protein (TIR-NBS-LRR class), putative	CDS	exon1
miR1510	gma-miR1510b-3p	Glyma08g41560	disease resistance protein (TIR-NBS-LRR class), putative	CDS	exon2
miR1510	gma-miR1510b-3p	Glyma08g41560	disease resistance protein (TIR-NBS-LRR class), putative	CDS	exon3
miR1510	gma-miR1510b-3p	Glyma08g44090	NB-ARC domain-containing disease resistance protein	CDS-CDS	exon2-exon3
miR1510	gma-miR1510b-3p	Glyma12g01780	Zinc-binding alcohol dehydrogenase family protein	CDS-CDS	exon5-exon6
miR1510	gma-miR1510b-3p	Glyma12g15850	disease resistance protein (TIR-NBS-LRR class), putative	CDS	exon2
miR1510	gma-miR1510b-3p	Glyma12g27800	Disease resistance protein (TIR-NBS-LRR class) family	CDS	exon2
miR1510	gma-miR1510b-3p	Glyma12g34020	disease resistance protein (TIR-NBS-LRR class), putative	CDS	exon2
miR1510	gma-miR1510b-3p	Glyma12g36880	disease resistance protein (TIR-NBS-LRR class), putative	CDS	exon3
miR1510	gma-miR1510b-3p	Glyma13g03770	disease resistance protein (TIR-NBS-LRR class), putative	CDS	exon2
miR1510	gma-miR1510b-3p	Glyma13g03770	disease resistance protein (TIR-NBS-LRR class), putative	CDS	exon3
miR1510	gma-miR1510b-3p	Glyma13g26230	NB-ARC domain-containing disease resistance protein	CDS	exon1
miR1510	gma-miR1510b-3p	Glyma13g43880	pleiotropic drug resistance 12	CDS	exon18
miR1510	gma-miR1510b-3p	Glyma15g01460	pleiotropic drug resistance 12	CDS	exon15
miR1510	gma-miR1510b-3p	Glyma15g01460	pleiotropic drug resistance 12	CDS	exon17
miR1510	gma-miR1510b-3p	Glyma15g05100	senescence associated gene 18	three_prime_UTR	exon7
miR1510	gma-miR1510b-3p	Glyma15g37255	Disease resistance protein (TIR-NBS-LRR class) family	CDS	exon2
miR1510	gma-miR1510b-3p	Glyma15g37276	Disease resistance protein (TIR-NBS-LRR class) family	CDS	exon2
miR1510	gma-miR1510b-3p	Glyma15g37283	disease resistance protein (TIR-NBS-LRR class), putative	CDS	exon2
miR1510	gma-miR1510b-3p	Glyma15g39642	Disease resistance protein (CC-NBS-LRR class) family	CDS	exon2
miR1510	gma-miR1510b-3p	Glyma15g39642	Disease resistance protein (CC-NBS-LRR class) family	CDS	exon3
miR1510	gma-miR1510b-3p	Glyma16g03780	disease resistance protein (TIR-NBS-LRR class), putative	CDS	exon3
miR1510	gma-miR1510b-3p	Glyma16g09963	Disease resistance protein (TIR-NBS-LRR class) family	CDS	exon2
miR1510	gma-miR1510b-3p	Glyma16g09981	Disease resistance protein (TIR-NBS-LRR class) family	CDS	exon3
miR1510	gma-miR1510b-3p	Glyma16g10080	Disease resistance protein (TIR-NBS-LRR class) family	CDS	exon2
miR1510	gma-miR1510b-3p	Glyma16g22620	disease resistance protein (TIR-NBS-LRR class), putative	CDS	exon3
miR1510	gma-miR1510b-3p	Glyma16g23800	disease resistance protein (TIR-NBS-LRR class), putative	CDS	exon3
miR1510	gma-miR1510b-3p	Glyma16g24920	disease resistance protein (TIR-NBS-LRR class), putative	CDS	exon2
miR1510	gma-miR1510b-3p	Glyma16g24940	disease resistance protein (TIR-NBS-LRR class), putative	CDS	exon2
miR1510	gma-miR1510b-3p	Glyma16g25045	disease resistance protein (TIR-NBS-LRR class), putative	CDS	exon2
miR1510	gma-miR1510b-3p	Glyma16g25071	disease resistance protein (TIR-NBS-LRR class), putative	CDS	exon2
miR1510	gma-miR1510b-3p	Glyma16g25097	Disease resistance protein (TIR-NBS-LRR class) family	three_prime_UTR	exon2
miR1510	gma-miR1510b-3p	Glyma16g25120	disease resistance protein (TIR-NBS-LRR class), putative	CDS	exon2
miR1510	gma-miR1510b-3p	Glyma16g25140	disease resistance protein (TIR-NBS-LRR class), putative	CDS	exon2
miR1510	gma-miR1510b-3p	Glyma16g25170	disease resistance protein (TIR-NBS-LRR class), putative	CDS	exon2
miR1510	gma-miR1510b-3p	Glyma16g26311	Disease resistance protein (TIR-NBS-LRR class) family	CDS	exon3
miR1510	gma-miR1510b-3p	Glyma16g27510	.	five_prime_UTR	exon1
miR1510	gma-miR1510b-3p	Glyma16g27521	Disease resistance protein (TIR-NBS-LRR class) family	CDS	exon2
miR1510	gma-miR1510b-3p	Glyma16g27544	disease resistance protein (TIR-NBS-LRR class), putative	CDS	exon1
miR1510	gma-miR1510b-3p	Glyma16g27560	disease resistance protein (TIR-NBS-LRR class), putative	CDS	exon2
miR1510	gma-miR1510b-3p	Glyma17g15370	Protein of unknown function (DUF1639)	three_prime_UTR	exon4
miR1510	gma-miR1510b-3p	Glyma18g14655	disease resistance protein (TIR-NBS-LRR class), putative	CDS	exon2
miR1510	gma-miR1510b-3p	Glyma18g14810	disease resistance protein (TIR-NBS-LRR class), putative	CDS	exon3
miR1510	gma-miR1510b-3p	Glyma19g02670	Disease resistance protein (TIR-NBS-LRR class) family	CDS	exon2
miR1510	gma-miR1510b-3p	Glyma19g07650	Disease resistance protein (TIR-NBS-LRR class) family	CDS	exon2
miR1510	gma-miR1510b-3p	Glyma19g07680	Disease resistance protein (TIR-NBS-LRR class) family	CDS	exon2
miR1510	gma-miR1510b-3p	Glyma19g07700	Disease resistance protein (TIR-NBS-LRR class) family	CDS	exon2
miR1511	soy-miR235	Glyma06g16220	F-box family protein	CDS	exon1
miR1511	soy-miR235	Glyma09g35690	.	CDS	exon4
miR1511	soy-miR235	Glyma12g01670	.	CDS	exon4
miR1512	gma-miR1512c	Glyma10g21350	villin 2	CDS	exon23
miR1512	gma-miR1512c	Glyma11g09100	Rab escort protein	CDS-CDS	exon3-exon4
miR1512	gma-miR1512c	Glyma13g28480	RING/U-box superfamily protein	CDS	exon4
miR1512	gma-miR1512c	Glyma18g52110	glucose-6-phosphate dehydrogenase 2	five_prime_UTR	exon1
miR1512	gma-miR1512b	Glyma02g10701	.	five_prime_UTR	exon1
miR1512	gma-miR1512b	Glyma02g10720	.	five_prime_UTR	exon1
miR1512	gma-miR1512b	Glyma04g05920	myosin, putative	CDS-CDS	exon19-exon20
miR1512	gma-miR1512b	Glyma06g05910	myosin, putative	CDS-CDS	exon19-exon20
miR1512	gma-miR1512b	Glyma08g17793	cysteine-rich RLK (RECEPTOR-like protein kinase) 10	five_prime_UTR	exon3
miR1512	gma-miR1512b	Glyma09g02250	FAR1-related sequence 6	CDS	exon2
miR1512	gma-miR1512b	Glyma09g34670	Replication factor-A protein 1-related	CDS	exon2
miR1512	gma-miR1512b	Glyma10g01260	Polyketide cyclase/dehydrase and lipid transport superfamily protein	three_prime_UTR	exon3
miR1512	gma-miR1512b	Glyma10g37750	NAD(P)-binding Rossmann-fold superfamily protein	five_prime_UTR	exon1
miR1512	gma-miR1512b	Glyma14g11170	myosin, putative	CDS-CDS	exon18-exon19
miR1512	gma-miR1512b	Glyma15g01650	CASC3/Barentsz eIF4AIII binding	three_prime_UTR	exon10
miR1512	gma-miR1512b	Glyma18g27930	E3 Ubiquitin ligase family protein	three_prime_UTR	exon5
miR1512	gma-miR1512b	Glyma18g27930	E3 Ubiquitin ligase family protein	three_prime_UTR	exon6
miR1513	gma-miR1513b	Glyma01g44300	F-box family protein	CDS	exon1
miR1513	gma-miR1513b	Glyma06g01895	F-box and associated interaction domains-containing protein	CDS	exon1
miR1513	gma-miR1513b	Glyma06g21220	F-box family protein	CDS	exon1
miR1513	gma-miR1513b	Glyma06g21240	F-box family protein	CDS	exon1
miR1513	gma-miR1513b	Glyma06g21280	F-box and associated interaction domains-containing protein	CDS	exon1
miR1513	gma-miR1513b	Glyma07g05620	endonuclease 2	CDS	exon5
miR1513	gma-miR1513b	Glyma07g17974	F-box and associated interaction domains-containing protein	CDS	exon1
miR1513	gma-miR1513b	Glyma08g10360	F-box family protein	CDS	exon1
miR1513	gma-miR1513b	Glyma08g25345	Pentatricopeptide repeat (PPR) superfamily protein	three_prime_UTR	exon1
miR1513	gma-miR1513b	Glyma08g27777	F-box and associated interaction domains-containing protein	CDS	exon1
miR1513	gma-miR1513b	Glyma08g27794	F-box and associated interaction domains-containing protein	CDS	exon1
miR1513	gma-miR1513b	Glyma08g27812	F-box and associated interaction domains-containing protein	five_prime_UTR	exon2
miR1513	gma-miR1513b	Glyma08g27850	F-box family protein	CDS	exon1
miR1513	gma-miR1513b	Glyma08g27921	F-box and associated interaction domains-containing protein	CDS	exon1
miR1513	gma-miR1513b	Glyma08g27941	F-box family protein	CDS	exon1
miR1513	gma-miR1513b	Glyma10g22790	F-box and associated interaction domains-containing protein	CDS	exon1
miR1513	gma-miR1513b	Glyma10g26670	F-box family protein	CDS	exon1
miR1513	gma-miR1513b	Glyma11g08720	ACT-like protein tyrosine kinase family protein	CDS	exon15
miR1513	gma-miR1513b	Glyma11g08720	ACT-like protein tyrosine kinase family protein	CDS	exon16
miR1513	gma-miR1513b	Glyma13g41460	MATE efflux family protein	five_prime_UTR	exon1
miR1513	gma-miR1513b	Glyma16g02180	endonuclease 2	CDS	exon3
miR1513	gma-miR1513b	Glyma16g32750	F-box family protein	CDS	exon1
miR1513	gma-miR1513b	Glyma16g32770	F-box family protein	CDS	exon1
miR1513	gma-miR1513b	Glyma16g32780	F-box family protein	CDS	exon1
miR1513	gma-miR1513b	Glyma16g32800	F-box family protein	CDS	exon1
miR1513	gma-miR1513b	Glyma17g02100	F-box and associated interaction domains-containing protein	CDS	exon1
miR1513	gma-miR1513b	Glyma17g02171	F-box family protein	CDS	exon1
miR1513	gma-miR1513b	Glyma17g02435	F-box family protein	CDS	exon1
miR1513	gma-miR1513b	Glyma17g17595	F-box family protein	CDS	exon1
miR1513	gma-miR1513b	Glyma18g51030	F-box and associated interaction domains-containing protein	CDS	exon1
miR1513	gma-miR1513b	Glyma18g51491	TRICHOME BIREFRINGENCE-LIKE 19	three_prime_UTR	exon2
miR1513	gma-miR1513b	Glyma20g00420	.	CDS	exon1
miR1513	gma-miR1513b	Glyma20g35370	EXORDIUM like 5	three_prime_UTR	exon1
miR1514	soy-miR230	Glyma03g32950	eukaryotic translation initiation factor 3A	five_prime_UTR	exon1
miR1514	soy-miR230	Glyma12g18403	phosphoesterase	three_prime_UTR	exon10
miR1514	soy-miR230	Glyma12g18403	phosphoesterase	three_prime_UTR	exon12
miR1514	soy-miR230	Glyma12g36620	MATE efflux family protein	CDS	exon6
miR1514	soy-miR230	Glyma12g36620	MATE efflux family protein	CDS	exon7
miR1514	soy-miR230	Glyma13g43070	Tetratricopeptide repeat (TPR)-like superfamily protein	three_prime_UTR	exon3
miR1514	soy-miR230	Glyma15g04760	3-ketoacyl-CoA synthase 12	three_prime_UTR	exon1
miR1514	soy-miR230	Glyma19g35661	eukaryotic translation initiation factor 3A	five_prime_UTR	exon1
miR1514	soy-miR230	Glyma20g12020	.	CDS	exon6
miR1514	soy-miR213	Glyma06g19400	carbonic anhydrase 2	three_prime_UTR	exon9
miR1514	soy-miR213	Glyma07g05360	NAC transcription factor-like 9	CDS	exon4
miR1514	soy-miR213	Glyma07g05370	NAC transcription factor-like 9	CDS	exon3
miR1514	soy-miR213	Glyma07g05370	NAC transcription factor-like 9	CDS	exon4
miR1514	soy-miR213	Glyma08g06160	Protein kinase superfamily protein	three_prime_UTR	exon9
miR1514	soy-miR213	Glyma11g08550	aconitase 1	five_prime_UTR	exon1
miR1514	soy-miR213	Glyma13g43010	.	three_prime_UTR	exon1
miR1514	soy-miR213	Glyma15g03521	.	CDS	exon7
miR1514	soy-miR213	Glyma16g01930	NAC transcription factor-like 9	CDS	exon4
miR1514	soy-miR213	Glyma16g01940	NAC transcription factor-like 9	CDS	exon4
miR1514	soy-miR213	Glyma16g34620	Protein kinase superfamily protein	three_prime_UTR	exon5
miR1514	soy-miR213	Glyma17g05020	Phosphoinositide phosphatase family protein	CDS	exon3
miR1514	soy-miR213	Glyma18g45446	titan9	CDS	exon4
miR1514	soy-miR213	Glyma18g45446	titan9	CDS	exon5
miR1515	gma-miR1515b	Glyma09g02920	dicer-like 2	CDS	exon19
miR1520	soy-miR203	Glyma02g40410	H(+)-ATPase 8	CDS	exon5
miR1520	soy-miR203	Glyma03g31570	alpha/beta-Hydrolases superfamily protein	three_prime_UTR	exon1
miR1520	soy-miR203	Glyma06g04360	THO complex, subunit 5	three_prime_UTR	exon7
miR1520	soy-miR203	Glyma06g04360	THO complex, subunit 5	three_prime_UTR	exon8
miR1520	soy-miR203	Glyma10g39550	Cyclin family protein	three_prime_UTR	exon6
miR1520	soy-miR203	Glyma11g07300	Vacuolar sorting protein 39	three_prime_UTR	exon11
miR1520	soy-miR203	Glyma11g07300	Vacuolar sorting protein 39	three_prime_UTR	exon12
miR1523	soy-miR202	Glyma02g07110	Seven transmembrane MLO family protein	CDS	exon10
miR1523	soy-miR202	Glyma02g13921	.	three_prime_UTR	exon1
miR1523	soy-miR202	Glyma03g37910	Protein kinase superfamily protein	CDS	exon2
miR1523	soy-miR202	Glyma03g37910	Protein kinase superfamily protein	CDS	exon3
miR1523	soy-miR202	Glyma05g30521	Ubiquitin carboxyl-terminal hydrolase family protein	five_prime_UTR	exon1
miR1523	soy-miR202	Glyma07g07900	C2 calcium/lipid-binding plant phosphoribosyltransferase family protein	CDS	exon2
miR1523	soy-miR202	Glyma07g07900	C2 calcium/lipid-binding plant phosphoribosyltransferase family protein	CDS	exon3
miR1523	soy-miR202	Glyma07g32690	basic helix-loop-helix (bHLH) DNA-binding superfamily protein	three_prime_UTR	exon2
miR1523	soy-miR202	Glyma11g13701	.	CDS	exon10
miR1523	soy-miR202	Glyma11g19920	xyloglucan endotransglucosylase/hydrolase 32	CDS	exon4
miR1523	soy-miR202	Glyma13g25050	alpha/beta-Hydrolases superfamily protein	CDS	exon4
miR1523	soy-miR202	Glyma13g25050	alpha/beta-Hydrolases superfamily protein	CDS	exon5
miR1523	soy-miR202	Glyma13g40761	UDP-N-acetylglucosamine (UAA) transporter family	CDS	exon5
miR1523	soy-miR202	Glyma20g34280	Protein of unknown function (DUF3527)	CDS	exon2
miR1535	gma-miR1535b	Glyma03g39110	secretion-associated RAS super family 2	CDS	exon3
miR1535	gma-miR1535b	Glyma04g07440	.	five_prime_UTR	exon1
miR1535	gma-miR1535b	Glyma07g38620	isopentenyltransferase 5	CDS	exon2
miR1535	gma-miR1535b	Glyma09g01960	Transducin/WD40 repeat-like superfamily protein	CDS-CDS	exon4-exon5
miR1535	gma-miR1535b	Glyma10g41990	isopentenyltransferase 1	CDS	exon1
miR1535	gma-miR1535b	Glyma11g27120	Double Clp-N motif-containing P-loop nucleoside triphosphate hydrolases superfamily protein	CDS	exon3
miR1535	gma-miR1535b	Glyma11g34620	Major facilitator superfamily protein	three_prime_UTR	exon3
miR1535	gma-miR1535b	Glyma11g34620	Major facilitator superfamily protein	three_prime_UTR	exon4
miR1535	gma-miR1535b	Glyma11g37410	Zincin-like metalloproteases family protein	CDS	exon1
miR1535	gma-miR1535b	Glyma12g05060	Protein of unknown function, DUF547	CDS	exon11
miR1535	gma-miR1535b	Glyma12g05060	Protein of unknown function, DUF547	CDS	exon12
miR1535	gma-miR1535b	Glyma12g16234	Ubiquitin carboxyl-terminal hydrolase family protein	CDS-three_prime_UTR	exon2-exon2
miR1535	gma-miR1535b	Glyma15g11040	isopentenyltransferase 5	CDS	exon2
miR1535	gma-miR1535b	Glyma15g12890	varicose-related	CDS-CDS	exon4-exon5
miR1535	gma-miR1535b	Glyma17g02080	isopentenyltransferase 5	CDS	exon2
miR1535	gma-miR1535b	Glyma18g53460	isopentenyltransferase 5	CDS	exon1
miR1535	gma-miR1535b	Glyma19g41670	secretion-associated RAS super family 2	CDS	exon3
miR1535	gma-miR1535b	Glyma20g25041	isopentenyltransferase 1	CDS	exon1
miR156	soy-miR205	Glyma01g08056	Squamosa promoter-binding protein-like (SBP domain) transcription factor family protein	CDS	exon4
miR156	soy-miR205	Glyma02g13371	Squamosa promoter-binding protein-like (SBP domain) transcription factor family protein	CDS	exon4
miR156	soy-miR205	Glyma02g30670	squamosa promoter binding protein-like 9	CDS	exon3
miR156	soy-miR205	Glyma02g45180	Reticulon family protein	three_prime_UTR	exon6
miR156	soy-miR205	Glyma03g01320	AT hook motif DNA-binding family protein	five_prime_UTR	exon1
miR156	soy-miR205	Glyma03g29901	squamosa promoter binding protein-like 9	CDS	exon4
miR156	soy-miR205	Glyma06g47761	.	CDS	exon5
miR156	soy-miR205	Glyma06g47761	.	CDS	exon7
miR156	soy-miR205	Glyma07g00520	mitogen-activated protein kinase kinase 4	three_prime_UTR	exon1
miR156	soy-miR205	Glyma07g07870	AT hook motif DNA-binding family protein	five_prime_UTR	exon1
miR156	soy-miR205	Glyma10g44351	ENTH/VHS family protein	five_prime_UTR	exon1
miR156	soy-miR205	Glyma11g09186	.	three_prime_UTR	exon1
miR156	soy-miR205	Glyma11g09186	.	three_prime_UTR	exon2
miR156	soy-miR205	Glyma11g36980	squamosa promoter binding protein-like 2	CDS	exon4
miR156	soy-miR205	Glyma11g36980	squamosa promoter binding protein-like 2	CDS	exon5
miR156	soy-miR205	Glyma12g27330	squamosa promoter-binding protein-like 12	three_prime_UTR	exon2
miR156	soy-miR205	Glyma13g35735	.	CDS	exon1
miR156	soy-miR205	Glyma15g18430	beta-galactosidase 12	five_prime_UTR	exon1
miR156	soy-miR205	Glyma17g05490	Eukaryotic aspartyl protease family protein	five_prime_UTR	exon1
miR156	soy-miR205	Glyma18g00903	squamosa promoter binding protein-like 2	CDS	exon5
miR156	soy-miR205	Glyma18g36960	squamosa promoter binding protein-like 9	CDS	exon3
miR156	soy-miR205	Glyma19g32800	squamosa promoter binding protein-like 9	CDS	exon3
miR156	soy-miR205	Glyma20g22930	Uncharacterized protein	CDS	exon3
miR156	gma-miR156p	Glyma02g07160	rhomboid protein-related	three_prime_UTR	exon8
miR156	gma-miR156p	Glyma02g08610	NAD(P)-binding Rossmann-fold superfamily protein	CDS	exon5
miR156	gma-miR156p	Glyma02g40330	ubiquitin conjugating enzyme 8	five_prime_UTR	exon1
miR156	gma-miR156p	Glyma03g03180	UDP-D-glucuronate 4-epimerase 3	three_prime_UTR	exon1
miR156	gma-miR156p	Glyma03g28880	recA DNA recombination family protein	CDS	exon1
miR156	gma-miR156p	Glyma03g38950	Clathrin adaptor complexes medium subunit family protein	CDS	exon1
miR156	gma-miR156p	Glyma03g38950	Clathrin adaptor complexes medium subunit family protein	CDS	exon2
miR156	gma-miR156p	Glyma05g10100	peptidyl-prolyl cis-trans isomerase / cyclophilin-40 (CYP40) / rotamase	three_prime_UTR	exon8
miR156	gma-miR156p	Glyma09g04940	binding	CDS	exon2
miR156	gma-miR156p	Glyma09g37350	Protein of unknown function (DUF1666)	CDS	exon5
miR156	gma-miR156p	Glyma09g37350	Protein of unknown function (DUF1666)	CDS	exon6
miR156	gma-miR156p	Glyma09g39530	Protein of unknown function (DUF3741)	five_prime_UTR	exon1
miR156	gma-miR156p	Glyma13g24160	RAB GTPase homolog A1F	five_prime_UTR	exon1
miR156	gma-miR156p	Glyma15g15920	binding	CDS	exon2
miR156	gma-miR156p	Glyma16g26110	rhomboid protein-related	three_prime_UTR	exon8
miR156	gma-miR156p	Glyma17g03110	2-oxoacid dehydrogenases acyltransferase family protein	CDS	exon4
miR156	gma-miR156p	Glyma18g03030	Double Clp-N motif-containing P-loop nucleoside triphosphate hydrolases superfamily protein	CDS	exon1
miR156	gma-miR156p	Glyma19g31600	RECA homolog 3	CDS	exon2
miR156	gma-miR156p	Glyma19g41520	Clathrin adaptor complexes medium subunit family protein	CDS	exon1
miR156	gma-miR156c	Glyma02g10060	phenylalanyl-tRNA synthetase class IIc family protein	five_prime_UTR	exon2
miR156	gma-miR156c	Glyma02g40640	acyl activating enzyme 5	five_prime_UTR	exon1
miR156	gma-miR156c	Glyma03g33850	NRAMP metal ion transporter family protein	CDS	exon2
miR156	gma-miR156c	Glyma05g34236	.	five_prime_UTR	exon1
miR156	gma-miR156c	Glyma07g31880	squamosa promoter binding protein-like 3	three_prime_UTR	exon2
miR156	gma-miR156c	Glyma07g31880	squamosa promoter binding protein-like 3	three_prime_UTR	exon3
miR156	gma-miR156c	Glyma08g15591	LOB domain-containing protein 24	three_prime_UTR	exon3
miR156	gma-miR156c	Glyma13g04871	.	CDS	exon3
miR156	gma-miR156c	Glyma13g24590	squamosa promoter binding protein-like 3	three_prime_UTR	exon2
miR156	gma-miR156c	Glyma13g24590	squamosa promoter binding protein-like 3	three_prime_UTR	exon3
miR156	gma-miR156c	Glyma13g28990	.	three_prime_UTR	exon1
miR156	gma-miR156c	Glyma16g05895	Squamosa promoter-binding protein-like (SBP domain) transcription factor family protein	CDS	exon3
miR156	gma-miR156c	Glyma16g05895	Squamosa promoter-binding protein-like (SBP domain) transcription factor family protein	CDS	exon4
miR156	gma-miR156c	Glyma17g33771	DnaJ/Hsp40 cysteine-rich domain superfamily protein	CDS	exon1
miR156	gma-miR156c	Glyma18g04160	RING/U-box superfamily protein	three_prime_UTR	exon10
miR156	gma-miR156c	Glyma18g04160	RING/U-box superfamily protein	three_prime_UTR	exon6
miR156	gma-miR156c	Glyma18g04160	RING/U-box superfamily protein	three_prime_UTR	exon8
miR156	gma-miR156c	Glyma18g04160	RING/U-box superfamily protein	three_prime_UTR	exon9
miR156	gma-miR156c	Glyma19g26390	Squamosa promoter-binding protein-like (SBP domain) transcription factor family protein	CDS	exon4
miR156	gma-miR156c	Glyma19g36605	NRAMP metal ion transporter family protein	CDS	exon2
miR156	gma-miR156a	Glyma0005s50	Squamosa promoter-binding protein-like (SBP domain) transcription factor family protein	CDS	exon3
miR156	gma-miR156a	Glyma01g15134	squamosa promoter binding protein-like 10	CDS	exon3
miR156	gma-miR156a	Glyma03g27195	squamosa promoter binding protein-like 9	CDS	exon3
miR156	gma-miR156a	Glyma03g29750	basic helix-loop-helix (bHLH) DNA-binding superfamily protein	five_prime_UTR	exon1
miR156	gma-miR156a	Glyma03g29983	.	CDS	exon2
miR156	gma-miR156a	Glyma03g40620	NIMA-related kinase 2	five_prime_UTR	exon1
miR156	gma-miR156a	Glyma04g32002	Squamosa promoter-binding protein-like (SBP domain) transcription factor family protein	CDS	exon3
miR156	gma-miR156a	Glyma04g37391	Squamosa promoter-binding protein-like (SBP domain) transcription factor family protein	CDS	exon5
miR156	gma-miR156a	Glyma05g22270	2-oxoglutarate (2OG) and Fe(II)-dependent oxygenase superfamily protein	CDS	exon1
miR156	gma-miR156a	Glyma05g38180	Squamosa promoter-binding protein-like (SBP domain) transcription factor family protein	CDS	exon4
miR156	gma-miR156a	Glyma05g38180	Squamosa promoter-binding protein-like (SBP domain) transcription factor family protein	CDS	exon5
miR156	gma-miR156a	Glyma06g05611	.	CDS	exon1
miR156	gma-miR156a	Glyma06g12190	NRAMP metal ion transporter 6	three_prime_UTR	exon13
miR156	gma-miR156a	Glyma06g17700	Squamosa promoter-binding protein-like (SBP domain) transcription factor family protein	CDS	exon5
miR156	gma-miR156a	Glyma06g20030	Galactosyltransferase family protein	five_prime_UTR	exon1
miR156	gma-miR156a	Glyma06g21050	.	CDS	exon2
miR156	gma-miR156a	Glyma06g36140	squamosa promoter-binding protein-like 12	three_prime_UTR	exon2
miR156	gma-miR156a	Glyma07g14641	squamosa promoter binding protein-like 9	CDS	exon3
miR156	gma-miR156a	Glyma07g40011	galacturonosyltransferase 4	five_prime_UTR	exon1
miR156	gma-miR156a	Glyma08g01450	Squamosa promoter-binding protein-like (SBP domain) transcription factor family protein	CDS	exon3
miR156	gma-miR156a	Glyma08g01450	Squamosa promoter-binding protein-like (SBP domain) transcription factor family protein	CDS	exon5
miR156	gma-miR156a	Glyma08g26083	Methylthiotransferase	five_prime_UTR	exon4
miR156	gma-miR156a	Glyma09g13210	Endomembrane protein 70 protein family	CDS	exon2
miR156	gma-miR156a	Glyma10g39940	cysteine-rich RLK (RECEPTOR-like protein kinase) 29	CDS	exon2
miR156	gma-miR156a	Glyma11g16556	squamosa promoter binding protein-like 10	CDS	exon4
miR156	gma-miR156a	Glyma12g00350	Methylthiotransferase	CDS	exon7
miR156	gma-miR156a	Glyma12g35460	squamosa promoter-binding protein-like 12	three_prime_UTR	exon2
miR156	gma-miR156a	Glyma13g17870	hydroxyproline-rich glycoprotein family protein	five_prime_UTR	exon1
miR156	gma-miR156a	Glyma13g35000	squamosa promoter-binding protein-like 12	three_prime_UTR	exon2
miR156	gma-miR156a	Glyma14g16181	RING/U-box superfamily protein	five_prime_UTR	exon1
miR156	gma-miR156a	Glyma15g24670	Endomembrane protein 70 protein family	CDS	exon2
miR156	gma-miR156a	Glyma17g08270	SOS3-interacting protein 3	three_prime_UTR	exon1
miR156	gma-miR156a	Glyma17g08570	plasmodesmata callose-binding protein 3	five_prime_UTR	exon1
miR156	gma-miR156a	Glyma17g08840	Squamosa promoter-binding protein-like (SBP domain) transcription factor family protein	CDS	exon3
miR156	gma-miR156a	Glyma17g10740	basic helix-loop-helix (bHLH) DNA-binding superfamily protein	three_prime_UTR	exon4
miR156	gma-miR156a	Glyma17g10740	basic helix-loop-helix (bHLH) DNA-binding superfamily protein	three_prime_UTR	exon5
miR156	gma-miR156a	Glyma17g17810	2-oxoglutarate (2OG) and Fe(II)-dependent oxygenase superfamily protein	CDS	exon1
miR156	gma-miR156a	Glyma17g34100	Protein phosphatase 2C family protein	five_prime_UTR	exon1
miR156	gma-miR156a	Glyma18g08961	.	five_prime_UTR	exon1
miR156	gma-miR156a	Glyma19g23020	.	five_prime_UTR-CDS	exon3-exon3
miR156	gma-miR156a	Glyma20g00820	Cyclophilin-like peptidyl-prolyl cis-trans isomerase family protein	five_prime_UTR	exon1
miR159	gma-miR159a-3p	Glyma01g07053	PIF1 helicase	CDS	exon11
miR159	gma-miR159a-3p	Glyma02g06841	.	five_prime_UTR	exon1
miR159	gma-miR159a-3p	Glyma03g22721	nuclear factor Y, subunit B3	three_prime_UTR	exon9
miR159	gma-miR159a-3p	Glyma03g26830	myb-like HTH transcriptional regulator family protein	CDS	exon1
miR159	gma-miR159a-3p	Glyma04g15150	myb domain protein 33	CDS	exon4
miR159	gma-miR159a-3p	Glyma06g34502	.	CDS	exon3
miR159	gma-miR159a-3p	Glyma06g34618	.	CDS	exon3
miR159	gma-miR159a-3p	Glyma06g34618	.	CDS	exon5
miR159	gma-miR159a-3p	Glyma06g47000	myb domain protein 65	CDS	exon4
miR159	gma-miR159a-3p	Glyma07g14480	myb-like HTH transcriptional regulator family protein	CDS	exon1
miR159	gma-miR159a-3p	Glyma09g00371	myb-like HTH transcriptional regulator family protein	CDS	exon1
miR159	gma-miR159a-3p	Glyma11g01850	scarecrow-like 3	five_prime_UTR	exon1
miR159	gma-miR159a-3p	Glyma12g03650	glycosyl hydrolase family 35 protein	CDS	exon15
miR159	gma-miR159a-3p	Glyma12g03650	glycosyl hydrolase family 35 protein	CDS	exon16
miR159	gma-miR159a-3p	Glyma12g34615	.	CDS	exon1
miR159	gma-miR159a-3p	Glyma12g35701	.	CDS	exon2
miR159	gma-miR159a-3p	Glyma12g37026	myb-like HTH transcriptional regulator family protein	CDS	exon1
miR159	gma-miR159a-3p	Glyma13g04031	myb domain protein 33	CDS	exon3
miR159	gma-miR159a-3p	Glyma13g04031	myb domain protein 33	CDS	exon4
miR159	gma-miR159a-3p	Glyma13g25716	myb domain protein 33	CDS	exon3
miR159	gma-miR159a-3p	Glyma13g25716	myb domain protein 33	CDS	exon4
miR159	gma-miR159a-3p	Glyma13g34710	.	CDS	exon2
miR159	gma-miR159a-3p	Glyma13g34710	.	CDS	exon3
miR159	gma-miR159a-3p	Glyma13g34710	.	CDS	exon4
miR159	gma-miR159a-3p	Glyma13g35881	.	CDS	exon1
miR159	gma-miR159a-3p	Glyma15g00471	zinc ion binding	CDS	exon3
miR159	gma-miR159a-3p	Glyma15g08630	.	CDS	exon3
miR159	gma-miR159a-3p	Glyma15g35860	myb domain protein 33	CDS	exon3
miR159	gma-miR159a-3p	Glyma15g35860	myb domain protein 33	CDS	exon4
miR159	gma-miR159a-3p	Glyma15g35860	myb domain protein 33	CDS	exon5
miR159	gma-miR159a-3p	Glyma20g11040	myb domain protein 33	CDS	exon3
miR159	gma-miR159a-3p	Glyma20g28750	Kinase interacting (KIP1-like) family protein	CDS	exon4
miR159	gma-miR159a-3p	Glyma20g35390	Protein of unknown function (DUF506)	five_prime_UTR	exon1
miR160	gma-miR160a-5p	Glyma04g43350	auxin response factor 17	CDS	exon2
miR160	gma-miR160a-5p	Glyma09g28360	ATP binding;nucleic acid binding;helicases	three_prime_UTR	exon2
miR160	gma-miR160a-5p	Glyma10g06080	auxin response factor 16	CDS	exon4
miR160	gma-miR160a-5p	Glyma10g06080	auxin response factor 16	CDS	exon5
miR160	gma-miR160a-5p	Glyma10g35481	auxin response factor 16	CDS	exon2
miR160	gma-miR160a-5p	Glyma11g20490	auxin response factor 10	CDS	exon2
miR160	gma-miR160a-5p	Glyma12g08110	auxin response factor 10	CDS	exon2
miR160	gma-miR160a-5p	Glyma12g29720	auxin response factor 16	CDS	exon2
miR160	gma-miR160a-5p	Glyma13g02410	auxin response factor 17	CDS	exon2
miR160	gma-miR160a-5p	Glyma13g20382	auxin response factor 16	CDS	exon4
miR160	gma-miR160a-5p	Glyma13g40030	auxin response factor 10	CDS	exon2
miR160	gma-miR160a-5p	Glyma14g33730	auxin response factor 17	CDS	exon3
miR160	gma-miR160a-5p	Glyma19g36571	auxin response factor 16	CDS	exon3
miR160	gma-miR160a-5p	Glyma20g32040	auxin response factor 16	CDS	exon2
miR162	gma-miR162a	Glyma03g42290	dicer-like 1	CDS-CDS	exon12-exon13
miR162	gma-miR162a	Glyma06g23157	.	five_prime_UTR	exon1
miR162	gma-miR162a	Glyma07g06590	ribosomal protein L5 B	three_prime_UTR	exon6
miR162	gma-miR162a	Glyma07g06590	ribosomal protein L5 B	CDS	exon7
miR162	gma-miR162a	Glyma09g24120	DNA primases	CDS-CDS	exon12-exon13
miR162	gma-miR162a	Glyma10g05051	Pentatricopeptide repeat (PPR) superfamily protein	CDS	exon1
miR162	gma-miR162a	Glyma13g21200	.	CDS-CDS	exon12-exon13
miR162	gma-miR162a	Glyma19g45060	dicer-like 1	CDS-CDS	exon13-exon14
miR164	gma-miR164a	Glyma04g33270	NAC domain containing protein 100	CDS	exon3
miR164	gma-miR164a	Glyma05g00930	NAC domain containing protein 100	CDS	exon3
miR164	gma-miR164a	Glyma06g21020	NAC domain containing protein 100	CDS	exon3
miR164	gma-miR164a	Glyma06g35660	NAC (No Apical Meristem) domain transcriptional regulator superfamily protein	CDS	exon3
miR164	gma-miR164a	Glyma07g08081	Homeodomain-like transcriptional regulator	CDS	exon2
miR164	gma-miR164a	Glyma08g18470	NAC domain containing protein 1	CDS	exon3
miR164	gma-miR164a	Glyma11g15010	UDP-XYL synthase 6	CDS	exon5
miR164	gma-miR164a	Glyma12g26190	NAC (No Apical Meristem) domain transcriptional regulator superfamily protein	CDS	exon3
miR164	gma-miR164a	Glyma12g35530	NAC (No Apical Meristem) domain transcriptional regulator superfamily protein	CDS	exon3
miR164	gma-miR164a	Glyma12g37050	Signal transduction histidine kinase, hybrid-type, ethylene sensor	five_prime_UTR	exon1
miR164	gma-miR164a	Glyma13g34950	NAC (No Apical Meristem) domain transcriptional regulator superfamily protein	CDS	exon3
miR164	gma-miR164a	Glyma14g16040	LisH dimerisation motif;WD40/YVTN repeat-like-containing domain	CDS	exon9
miR164	gma-miR164a	Glyma15g40510	NAC domain containing protein 1	CDS	exon3
miR164	gma-miR164a	Glyma17g10970	NAC domain containing protein 100	CDS	exon3
miR166	gma-miR166l	Glyma07g00970	casein kinase 1-like protein 2	CDS	exon5
miR166	gma-miR166l	Glyma08g20320	casein kinase 1-like protein 2	CDS	exon5
miR166	gma-miR166l	Glyma13g42380	casein kinase 1-like protein 2	CDS	exon3
miR166	gma-miR166l	Glyma13g42380	casein kinase 1-like protein 2	CDS	exon5
miR166	gma-miR166l	Glyma13g42380	casein kinase 1-like protein 2	CDS	exon6
miR166	gma-miR166l	Glyma15g03000	casein kinase 1-like protein 2	CDS	exon5
miR166	gma-miR166l	Glyma15g03000	casein kinase 1-like protein 2	CDS	exon6
miR166	gma-miR166k	Glyma02g15855	.	CDS	exon1
miR166	gma-miR166k	Glyma08g00626	.	five_prime_UTR-CDS	exon1-exon1
miR166	gma-miR166k	Glyma20g17020	calcium dependent protein kinase 1	five_prime_UTR	exon1
miR166	gma-miR166a-3p	Glyma04g09000	homeobox gene 8	CDS-CDS	exon4-exon5
miR166	gma-miR166a-3p	Glyma05g21726	homeobox gene 8	CDS-CDS	exon2-exon3
miR166	gma-miR166a-3p	Glyma05g30000	Homeobox-leucine zipper family protein / lipid-binding START domain-containing protein	CDS-CDS	exon4-exon5
miR166	gma-miR166a-3p	Glyma06g09100	homeobox gene 8	CDS-CDS	exon4-exon5
miR166	gma-miR166a-3p	Glyma07g01940	Homeobox-leucine zipper family protein / lipid-binding START domain-containing protein	CDS-CDS	exon4-exon5
miR166	gma-miR166a-3p	Glyma07g01950	Homeobox-leucine zipper family protein / lipid-binding START domain-containing protein	CDS-CDS	exon4-exon5
miR166	gma-miR166a-3p	Glyma07g05791	.	CDS	exon1
miR166	gma-miR166a-3p	Glyma08g00626	.	three_prime_UTR	exon1
miR166	gma-miR166a-3p	Glyma08g13110	Homeobox-leucine zipper family protein / lipid-binding START domain-containing protein	CDS-CDS	exon4-exon5
miR166	gma-miR166a-3p	Glyma08g21610	Homeobox-leucine zipper family protein / lipid-binding START domain-containing protein	CDS-CDS	exon4-exon5
miR166	gma-miR166a-3p	Glyma08g21620	Homeobox-leucine zipper family protein / lipid-binding START domain-containing protein	CDS-CDS	exon4-exon5
miR166	gma-miR166a-3p	Glyma09g02750	Homeobox-leucine zipper family protein / lipid-binding START domain-containing protein	CDS-CDS	exon4-exon5
miR166	gma-miR166a-3p	Glyma11g20520	Homeobox-leucine zipper family protein / lipid-binding START domain-containing protein	CDS-CDS	exon4-exon5
miR166	gma-miR166a-3p	Glyma12g08080	Homeobox-leucine zipper family protein / lipid-binding START domain-containing protein	CDS-CDS	exon4-exon5
miR166	gma-miR166a-3p	Glyma15g13640	Homeobox-leucine zipper family protein / lipid-binding START domain-containing protein	CDS-CDS	exon4-exon5
miR167	soy-miR6	Glyma05g27580	auxin response factor 6	CDS	exon13
miR167	soy-miR6	Glyma05g27580	auxin response factor 6	CDS	exon2
miR167	soy-miR6	Glyma08g10550	auxin response factor 8	CDS	exon13
miR167	soy-miR6	Glyma13g29320	auxin response factor 8	CDS	exon13
miR167	soy-miR6	Glyma15g09750	auxin response factor 8	CDS	exon13
miR167	gma-miR167j	Glyma01g35255	.	five_prime_UTR	exon1
miR167	gma-miR167j	Glyma03g42360	STRUBBELIG-receptor family 6	CDS	exon11
miR167	gma-miR167j	Glyma04g10976	methyl-CPG-binding domain 8	three_prime_UTR	exon4
miR167	gma-miR167j	Glyma05g04720	O-fucosyltransferase family protein	CDS	exon7
miR167	gma-miR167j	Glyma17g15170	O-fucosyltransferase family protein	CDS	exon7
miR167	gma-miR167j	Glyma17g32011	.	three_prime_UTR	exon4
miR167	gma-miR167j	Glyma19g45130	STRUBBELIG-receptor family 6	CDS	exon11
miR167	gma-miR167j	Glyma20g02540	.	CDS	exon1
miR167	gma-miR167j	Glyma20g24200	hydroxypyruvate reductase	CDS	exon4
miR167	gma-miR167e	Glyma01g43960	P-loop containing nucleoside triphosphate hydrolases superfamily protein	CDS	exon2
miR167	gma-miR167e	Glyma03g01153	RNA polymerase II transcription mediators	CDS	exon2
miR167	gma-miR167e	Glyma05g34516	response regulator 2	CDS	exon3
miR167	gma-miR167e	Glyma06g18070	nuclear protein X1	CDS	exon1
miR167	gma-miR167e	Glyma06g40441	.	three_prime_UTR	exon4
miR167	gma-miR167e	Glyma09g39551	RNA polymerase II transcription mediators	CDS	exon2
miR167	gma-miR167e	Glyma09g39551	RNA polymerase II transcription mediators	CDS	exon3
miR167	gma-miR167e	Glyma10g35160	.	CDS	exon2
miR167	gma-miR167e	Glyma10g35160	.	CDS	exon3
miR167	gma-miR167e	Glyma11g01430	P-loop containing nucleoside triphosphate hydrolases superfamily protein	CDS	exon2
miR167	gma-miR167e	Glyma18g46703	RNA polymerase II transcription mediators	CDS	exon3
miR167	gma-miR167e	Glyma18g46703	RNA polymerase II transcription mediators	CDS	exon4
miR167	gma-miR167e	Glyma19g33690	mRNA capping enzyme family protein	CDS	exon9
miR167	gma-miR167a	Glyma01g36120	phosphate transporter 3;3	CDS	exon4
miR167	gma-miR167a	Glyma02g40650	auxin response factor 8	CDS	exon13
miR167	gma-miR167a	Glyma11g09300	phosphate transporter 3;3	CDS	exon4
miR167	gma-miR167a	Glyma11g31940	auxin response factor 8	CDS	exon13
miR167	gma-miR167a	Glyma11g31940	auxin response factor 8	CDS	exon14
miR167	gma-miR167a	Glyma14g38940	auxin response factor 8	CDS	exon13
miR167	gma-miR167a	Glyma15g00770	zinc finger (C3HC4-type RING finger) family protein	CDS	exon12
miR167	gma-miR167a	Glyma18g05330	auxin response factor 8	CDS	exon13
miR167	gma-miR167a	Glyma20g03240	C2H2-like zinc finger protein	CDS	exon1
miR168	gma-miR168a	Glyma03g28960	INO80 ortholog	CDS	exon23
miR168	gma-miR168a	Glyma13g41240	SCARECROW-like 14	three_prime_UTR	exon2
miR168	gma-miR168a	Glyma13g41240	SCARECROW-like 14	three_prime_UTR	exon3
miR168	gma-miR168a	Glyma15g04173	SCARECROW-like 14	three_prime_UTR	exon2
miR168	gma-miR168a	Glyma18g20840	Tetratricopeptide repeat (TPR)-like superfamily protein	CDS	exon4
miR169	gma-miR169u	Glyma03g36140	nuclear factor Y, subunit A10	three_prime_UTR	exon6
miR169	gma-miR169u	Glyma03g36140	nuclear factor Y, subunit A10	three_prime_UTR	exon7
miR169	gma-miR169u	Glyma05g30793	.	five_prime_UTR	exon1
miR169	gma-miR169u	Glyma09g02371	Transducin/WD40 repeat-like superfamily protein	three_prime_UTR	exon7
miR169	gma-miR169k	Glyma02g47380	nuclear factor Y, subunit A9	three_prime_UTR	exon5
miR169	gma-miR169k	Glyma02g47380	nuclear factor Y, subunit A9	three_prime_UTR	exon6
miR169	gma-miR169k	Glyma03g19880	AGAMOUS-like 80	CDS	exon2
miR169	gma-miR169k	Glyma14g01360	nuclear factor Y, subunit A9	three_prime_UTR	exon5
miR169	gma-miR169k	Glyma14g01360	nuclear factor Y, subunit A9	three_prime_UTR	exon6
miR169	gma-miR169j-5p	Glyma08g45030	nuclear factor Y, subunit A1	three_prime_UTR	exon6
miR169	gma-miR169j-5p	Glyma11g31380	DEA(D/H)-box RNA helicase family protein	three_prime_UTR	exon15
miR169	gma-miR169j-5p	Glyma12g36540	nuclear factor Y, subunit A1	three_prime_UTR	exon7
miR169	gma-miR169j-5p	Glyma13g27230	nuclear factor Y, subunit A9	three_prime_UTR	exon7
miR169	gma-miR169j-5p	Glyma14g01080	Tetratricopeptide repeat (TPR)-like superfamily protein	CDS	exon2
miR169	gma-miR169j-5p	Glyma18g07890	nuclear factor Y, subunit A1	three_prime_UTR	exon6
miR169	gma-miR169f	Glyma05g34960	jasmonate-zim-domain protein 3	CDS	exon4
miR169	gma-miR169f	Glyma05g34960	jasmonate-zim-domain protein 3	CDS	exon6
miR169	gma-miR169f	Glyma08g04770	jasmonate-zim-domain protein 3	three_prime_UTR	exon5
miR169	gma-miR169f	Glyma08g04770	jasmonate-zim-domain protein 3	three_prime_UTR	exon6
miR169	gma-miR169f	Glyma09g35260	high-affinity nickel-transport family protein	CDS	exon2
miR169	gma-miR169f	Glyma09g37260	Transmembrane amino acid transporter family protein	CDS	exon1
miR169	gma-miR169f	Glyma12g03750	high-affinity nickel-transport family protein	CDS	exon2
miR169	gma-miR169f	Glyma13g16770	nuclear factor Y, subunit A3	three_prime_UTR	exon6
miR169	gma-miR169f	Glyma15g17721	.	five_prime_UTR	exon1
miR169	gma-miR169f	Glyma17g05920	nuclear factor Y, subunit A8	three_prime_UTR	exon6
miR169	gma-miR169f	Glyma18g11330	Transmembrane amino acid transporter family protein	CDS	exon1
miR169	gma-miR169b	Glyma02g12185	.	CDS	exon2
miR169	gma-miR169b	Glyma02g35190	nuclear factor Y, subunit A10	three_prime_UTR	exon5
miR169	gma-miR169b	Glyma02g35190	nuclear factor Y, subunit A10	three_prime_UTR	exon7
miR169	gma-miR169b	Glyma05g37120	cytokinin response factor 2	five_prime_UTR	exon1
miR169	gma-miR169b	Glyma07g04050	nuclear factor Y, subunit A3	three_prime_UTR	exon5
miR169	gma-miR169b	Glyma07g04050	nuclear factor Y, subunit A3	three_prime_UTR	exon6
miR169	gma-miR169b	Glyma08g37548	aldehyde dehydrogenase 6B2	CDS	exon1
miR169	gma-miR169b	Glyma09g07960	nuclear factor Y, subunit A3	three_prime_UTR	exon4
miR169	gma-miR169b	Glyma09g07960	nuclear factor Y, subunit A3	three_prime_UTR	exon5
miR169	gma-miR169b	Glyma10g10240	nuclear factor Y, subunit A10	three_prime_UTR	exon6
miR169	gma-miR169b	Glyma15g03175	nuclear factor Y, subunit A3	three_prime_UTR	exon4
miR169	gma-miR169b	Glyma15g03175	nuclear factor Y, subunit A3	three_prime_UTR	exon5
miR169	gma-miR169b	Glyma15g18970	nuclear factor Y, subunit A3	three_prime_UTR	exon5
miR169	gma-miR169b	Glyma16g00711	nuclear factor Y, subunit A3	CDS	exon5
miR169	gma-miR169b	Glyma19g35620	ARF-GAP domain 7	CDS	exon2
miR169	gma-miR169b	Glyma19g38800	nuclear factor Y, subunit A10	three_prime_UTR	exon6
miR169	gma-miR169b	Glyma19g38800	nuclear factor Y, subunit A10	three_prime_UTR	exon7
miR171	soy-miR7d	Glyma07g32190	Glucose-6-phosphate/phosphate translocator-related	CDS	exon8
miR171	soy-miR7d	Glyma13g24360	Glucose-6-phosphate/phosphate translocator-related	CDS	exon8
miR171	soy-miR7d	Glyma19g43351	NAD(P)-linked oxidoreductase superfamily protein	CDS	exon3
miR171	gma-miR171n	Glyma18g46320	.	five_prime_UTR	exon1
miR171	gma-miR171m	Glyma18g06530	Lateral organ boundaries (LOB) domain family protein	five_prime_UTR	exon1
miR171	gma-miR171k-5p	Glyma04g12580	FAD-binding Berberine family protein	CDS	exon1
miR171	gma-miR171k-5p	Glyma04g12600	FAD-binding Berberine family protein	CDS	exon1
miR171	gma-miR171k-5p	Glyma04g12610	FAD-binding Berberine family protein	CDS	exon1
miR171	gma-miR171k-5p	Glyma10g39190	Bifunctional inhibitor/lipid-transfer protein/seed storage 2S albumin superfamily protein	CDS	exon1
miR171	gma-miR171k-5p	Glyma13g22780	.	CDS	exon1
miR171	gma-miR171k-5p	Glyma16g00630	ATPases;nucleotide binding;ATP binding;nucleoside-triphosphatases;transcription factor binding	CDS	exon34
miR171	gma-miR171k-5p	Glyma20g36090	Endonuclease/exonuclease/phosphatase family protein	CDS	exon1
miR171	gma-miR171i-3p	Glyma04g41125	.	CDS	exon2
miR171	gma-miR171i-3p	Glyma04g43090	GRAS family transcription factor	CDS	exon1
miR171	gma-miR171i-3p	Glyma05g35840	initiator tRNA phosphoribosyl transferase family protein	CDS	exon3
miR171	gma-miR171i-3p	Glyma06g11610	GRAS family transcription factor	CDS	exon1
miR171	gma-miR171i-3p	Glyma06g13735	.	five_prime_UTR	exon1
miR171	gma-miR171i-3p	Glyma10g31230	Protein kinase superfamily protein	CDS	exon4
miR171	gma-miR171i-3p	Glyma20g36251	Protein kinase superfamily protein	CDS	exon4
miR171	gma-miR171e	Glyma01g18040	GRAS family transcription factor	CDS	exon1
miR171	gma-miR171e	Glyma01g33270	GRAS family transcription factor	CDS	exon1
miR171	gma-miR171e	Glyma01g38360	GRAS family transcription factor	CDS	exon1
miR171	gma-miR171e	Glyma03g03760	GRAS family transcription factor	CDS	exon1
miR171	gma-miR171e	Glyma03g03760	GRAS family transcription factor	CDS	exon2
miR171	gma-miR171e	Glyma05g38180	Squamosa promoter-binding protein-like (SBP domain) transcription factor family protein	three_prime_UTR	exon4
miR171	gma-miR171e	Glyma05g38180	Squamosa promoter-binding protein-like (SBP domain) transcription factor family protein	three_prime_UTR	exon5
miR171	gma-miR171e	Glyma10g42260	carboxyesterase 17	CDS	exon1
miR171	gma-miR171e	Glyma11g06980	GRAS family transcription factor	CDS	exon1
miR171	gma-miR171e	Glyma11g17490	GRAS family transcription factor	CDS	exon2
miR171	gma-miR171e	Glyma11g32080	cysteine-rich RLK (RECEPTOR-like protein kinase) 2	CDS	exon1
miR171	gma-miR171e	Glyma11g32090	cysteine-rich RLK (RECEPTOR-like protein kinase) 2	CDS	exon1
miR171	gma-miR171e	Glyma11g32156	cysteine-rich RLK (RECEPTOR-like protein kinase) 2	CDS	exon1
miR171	gma-miR171e	Glyma11g32178	cysteine-rich RLK (RECEPTOR-like protein kinase) 2	CDS	exon1
miR171	gma-miR171e	Glyma11g32214	cysteine-rich RLK (RECEPTOR-like protein kinase) 2	CDS	exon1
miR171	gma-miR171e	Glyma11g32301	cysteine-rich RLK (RECEPTOR-like protein kinase) 2	five_prime_UTR	exon1
miR171	gma-miR171e	Glyma11g32500	cysteine-rich RLK (RECEPTOR-like protein kinase) 2	CDS	exon1
miR171	gma-miR171e	Glyma13g30800	NAC domain containing protein 73	five_prime_UTR	exon1
miR171	gma-miR171e	Glyma15g11505	.	CDS	exon2
miR171	gma-miR171e	Glyma18g05250	cysteine-rich RLK (RECEPTOR-like protein kinase) 2	CDS	exon1
miR171	gma-miR171e	Glyma18g05305	cysteine-rich RLK (RECEPTOR-like protein kinase) 2	CDS	exon1
miR171	gma-miR171d	Glyma02g17040	BRI1 suppressor 1 (BSU1)-like 1	CDS	exon15
miR171	gma-miR171d	Glyma02g17040	BRI1 suppressor 1 (BSU1)-like 1	CDS	exon17
miR171	gma-miR171d	Glyma02g17040	BRI1 suppressor 1 (BSU1)-like 1	CDS	exon8
miR171	gma-miR171d	Glyma07g07320	UDP-Glycosyltransferase superfamily protein	five_prime_UTR	exon1
miR171	gma-miR171d	Glyma08g04220	.	five_prime_UTR-CDS	exon3-exon3
miR171	gma-miR171d	Glyma09g30840	Protein kinase superfamily protein	CDS-CDS	exon1-exon2
miR171	gma-miR171d	Glyma10g02760	BRI1 suppressor 1 (BSU1)-like 1	CDS	exon17
miR172	gma-miR172i-5p	Glyma01g03650	ADP-ribosylation factor A1B	CDS	exon1
miR172	gma-miR172i-5p	Glyma01g03650	ADP-ribosylation factor A1B	CDS	exon2
miR172	gma-miR172i-5p	Glyma01g33600	Plant protein of unknown function (DUF641)	CDS	exon2
miR172	gma-miR172i-5p	Glyma01g33600	Plant protein of unknown function (DUF641)	CDS	exon3
miR172	gma-miR172i-5p	Glyma01g39700	ADP-ribosylation factor A1E	CDS	exon2
miR172	gma-miR172i-5p	Glyma01g43910	ADP-ribosylation factor B1C	CDS	exon2
miR172	gma-miR172i-5p	Glyma02g04040	ADP-ribosylation factor A1F	CDS	exon2
miR172	gma-miR172i-5p	Glyma02g36170	Uncharacterised protein family (UPF0497)	CDS	exon1
miR172	gma-miR172i-5p	Glyma02g36360	.	CDS	exon1
miR172	gma-miR172i-5p	Glyma02g39495	ubiquitin activating enzyme 2	CDS	exon5
miR172	gma-miR172i-5p	Glyma03g03310	Plant protein of unknown function (DUF641)	CDS	exon2
miR172	gma-miR172i-5p	Glyma03g03310	Plant protein of unknown function (DUF641)	CDS	exon3
miR172	gma-miR172i-5p	Glyma0430s00200	ADP-ribosylation factor A1B	CDS	exon1
miR172	gma-miR172i-5p	Glyma04g04060	phosphatidic acid phosphohydrolase 2	CDS	exon1
miR172	gma-miR172i-5p	Glyma04g40240	GroES-like zinc-binding alcohol dehydrogenase family protein	CDS	exon2
miR172	gma-miR172i-5p	Glyma04g41120	.	CDS	exon12
miR172	gma-miR172i-5p	Glyma05g34130	.	CDS-CDS	exon3-exon4
miR172	gma-miR172i-5p	Glyma05g34290	.	three_prime_UTR	exon2
miR172	gma-miR172i-5p	Glyma06g07953	Protein of unknown function (DUF1644)	three_prime_UTR	exon4
miR172	gma-miR172i-5p	Glyma06g07953	Protein of unknown function (DUF1644)	three_prime_UTR	exon5
miR172	gma-miR172i-5p	Glyma06g07953	Protein of unknown function (DUF1644)	three_prime_UTR	exon6
miR172	gma-miR172i-5p	Glyma06g07953	Protein of unknown function (DUF1644)	three_prime_UTR	exon7
miR172	gma-miR172i-5p	Glyma06g13450	CLP protease regulatory subunit X	CDS	exon3
miR172	gma-miR172i-5p	Glyma06g14540	GroES-like zinc-binding alcohol dehydrogenase family protein	CDS	exon2
miR172	gma-miR172i-5p	Glyma07g01350	Protein kinase protein with adenine nucleotide alpha hydrolases-like domain	five_prime_UTR	exon2
miR172	gma-miR172i-5p	Glyma07g30110	Inositol monophosphatase family protein	CDS-three_prime_UTR	exon3-exon3
miR172	gma-miR172i-5p	Glyma08g05560	.	CDS-CDS	exon3-exon4
miR172	gma-miR172i-5p	Glyma08g39880	P-loop containing nucleoside triphosphate hydrolases superfamily protein	CDS	exon3
miR172	gma-miR172i-5p	Glyma08g47790	Aldolase-type TIM barrel family protein	three_prime_UTR	exon6
miR172	gma-miR172i-5p	Glyma08g47790	Aldolase-type TIM barrel family protein	three_prime_UTR	exon7
miR172	gma-miR172i-5p	Glyma08g47790	Aldolase-type TIM barrel family protein	three_prime_UTR	exon8
miR172	gma-miR172i-5p	Glyma09g03540	ADP-ribosylation factor A1E	CDS	exon2
miR172	gma-miR172i-5p	Glyma10g04680	Beta-ketoacyl synthase	three_prime_UTR	exon14
miR172	gma-miR172i-5p	Glyma10g08730	Uncharacterised protein family (UPF0497)	CDS	exon1
miR172	gma-miR172i-5p	Glyma10g28581	nodulin MtN21 /EamA-like transporter family protein	CDS	exon8
miR172	gma-miR172i-5p	Glyma10g38150	membrane steroid binding protein 1	CDS	exon2
miR172	gma-miR172i-5p	Glyma10g42850	ubiquitin-conjugating enzyme 23	CDS	exon1
miR172	gma-miR172i-5p	Glyma11g01380	ADP-ribosylation factor B1C	CDS	exon2
miR172	gma-miR172i-5p	Glyma11g01380	ADP-ribosylation factor B1C	CDS	exon3
miR172	gma-miR172i-5p	Glyma11g05581	ADP-ribosylation factor A1F	CDS	exon1
miR172	gma-miR172i-5p	Glyma11g06830	RUB1 conjugating enzyme 1	CDS	exon5
miR172	gma-miR172i-5p	Glyma11g06830	RUB1 conjugating enzyme 1	CDS	exon6
miR172	gma-miR172i-5p	Glyma11g29371	aconitase 2	three_prime_UTR	exon5
miR172	gma-miR172i-5p	Glyma12g32685	Wound-responsive family protein	CDS	exon1
miR172	gma-miR172i-5p	Glyma12g34936	CLUB	CDS	exon15
miR172	gma-miR172i-5p	Glyma13g07435	Proline-rich spliceosome-associated (PSP) family protein / zinc knuckle (CCHC-type) family protein	CDS	exon5
miR172	gma-miR172i-5p	Glyma13g07435	Proline-rich spliceosome-associated (PSP) family protein / zinc knuckle (CCHC-type) family protein	CDS	exon7
miR172	gma-miR172i-5p	Glyma13g18010	Tetratricopeptide repeat (TPR)-like superfamily protein	CDS	exon1
miR172	gma-miR172i-5p	Glyma13g19010	Beta-ketoacyl synthase	three_prime_UTR	exon14
miR172	gma-miR172i-5p	Glyma13g27490	ATPase, F1 complex, gamma subunit protein	CDS	exon1
miR172	gma-miR172i-5p	Glyma13g35636	CLUB	CDS	exon15
miR172	gma-miR172i-5p	Glyma13g37781	.	CDS	exon1
miR172	gma-miR172i-5p	Glyma14g07320	ROTUNDIFOLIA like 8	three_prime_UTR	exon1
miR172	gma-miR172i-5p	Glyma14g38270	Tetratricopeptide repeat (TPR)-like superfamily protein	CDS	exon1
miR172	gma-miR172i-5p	Glyma15g03335	RNA binding	CDS	exon2
miR172	gma-miR172i-5p	Glyma15g11490	ATPase, F1 complex, gamma subunit protein	CDS	exon1
miR172	gma-miR172i-5p	Glyma15g14280	Ribosomal protein L12/ ATP-dependent Clp protease adaptor protein ClpS family protein	CDS	exon2
miR172	gma-miR172i-5p	Glyma15g24590	Pentatricopeptide repeat (PPR) superfamily protein	CDS	exon1
miR172	gma-miR172i-5p	Glyma16g06555	ADP-ribosylation factor A1F	CDS	exon2
miR172	gma-miR172i-5p	Glyma16g26370	Protein of unknown function (DUF677)	CDS	exon2
miR172	gma-miR172i-5p	Glyma16g26840	RING/U-box superfamily protein	three_prime_UTR	exon3
miR172	gma-miR172i-5p	Glyma17g36041	glutamate receptor 2.7	CDS-CDS	exon2-exon3
miR172	gma-miR172i-5p	Glyma18g05680	RNA-binding KH domain-containing protein	three_prime_UTR	exon7
miR172	gma-miR172i-5p	Glyma18g53700	Aldolase-type TIM barrel family protein	three_prime_UTR	exon6
miR172	gma-miR172i-5p	Glyma18g53700	Aldolase-type TIM barrel family protein	three_prime_UTR	exon7
miR172	gma-miR172i-5p	Glyma19g05440	Proline-rich spliceosome-associated (PSP) family protein / zinc knuckle (CCHC-type) family protein	CDS	exon7
miR172	gma-miR172i-5p	Glyma20g14814	ADP-ribosylation factor A1F	CDS	exon2
miR172	gma-miR172i-5p	Glyma20g22680	ADP-ribosylation factor A1F	CDS	exon2
miR172	gma-miR172i-5p	Glyma20g24150	ubiquitin-conjugating enzyme 23	CDS	exon2
miR172	gma-miR172i-5p	Glyma20g29660	membrane steroid binding protein 1	CDS	exon2
miR172	gma-miR172c	Glyma01g28880	GroES-like zinc-binding dehydrogenase family protein	CDS	exon4
miR172	gma-miR172c	Glyma01g39520	Integrase-type DNA-binding superfamily protein	CDS	exon10
miR172	gma-miR172c	Glyma01g39520	Integrase-type DNA-binding superfamily protein	three_prime_UTR	exon9
miR172	gma-miR172c	Glyma03g33470	related to AP2.7	CDS	exon10
miR172	gma-miR172c	Glyma04g01400	cryptochrome-interacting basic-helix-loop-helix 1	three_prime_UTR	exon7
miR172	gma-miR172c	Glyma04g28420	S-locus lectin protein kinase family protein	CDS	exon5
miR172	gma-miR172c	Glyma05g18041	Integrase-type DNA-binding superfamily protein	CDS	exon10
miR172	gma-miR172c	Glyma06g14890	potassium transporter 2	CDS	exon7
miR172	gma-miR172c	Glyma06g14890	potassium transporter 2	CDS	exon8
miR172	gma-miR172c	Glyma06g40560	S-locus lectin protein kinase family protein	CDS	exon5
miR172	gma-miR172c	Glyma06g40670	S-locus lectin protein kinase family protein	CDS	exon5
miR172	gma-miR172c	Glyma06g41010	receptor kinase 3	CDS	exon5
miR172	gma-miR172c	Glyma10g36001	Mitochondrial transcription termination factor family protein	CDS	exon1
miR172	gma-miR172c	Glyma11g05720	Integrase-type DNA-binding superfamily protein	CDS	exon9
miR172	gma-miR172c	Glyma11g15650	related to AP2.7	three_prime_UTR	exon10
miR172	gma-miR172c	Glyma11g15650	related to AP2.7	three_prime_UTR	exon9
miR172	gma-miR172c	Glyma11g19890	Protein of unknown function (DUF1635)	CDS	exon2
miR172	gma-miR172c	Glyma12g07650	LOB domain-containing protein 1	CDS	exon1
miR172	gma-miR172c	Glyma12g07800	related to AP2.7	three_prime_UTR	exon10
miR172	gma-miR172c	Glyma12g07800	related to AP2.7	three_prime_UTR	exon9
miR172	gma-miR172c	Glyma12g17340	receptor kinase 3	CDS	exon5
miR172	gma-miR172c	Glyma12g17360	S-locus lectin protein kinase family protein	CDS	exon6
miR172	gma-miR172c	Glyma12g17690	S-locus lectin protein kinase family protein	CDS	exon4
miR172	gma-miR172c	Glyma12g17690	S-locus lectin protein kinase family protein	CDS	exon5
miR172	gma-miR172c	Glyma12g21030	S-locus lectin protein kinase family protein	CDS	exon5
miR172	gma-miR172c	Glyma13g27970	.	CDS	exon1
miR172	gma-miR172c	Glyma13g35960	S-locus lectin protein kinase family protein	CDS	exon5
miR172	gma-miR172c	Glyma13g40470	related to AP2.7	CDS	exon10
miR172	gma-miR172c	Glyma13g40470	related to AP2.7	CDS	exon11
miR172	gma-miR172c	Glyma13g40470	related to AP2.7	CDS	exon9
miR172	gma-miR172c	Glyma14g39670	pfkB-like carbohydrate kinase family protein	CDS	exon2
miR172	gma-miR172c	Glyma15g04930	related to AP2.7	CDS	exon10
miR172	gma-miR172c	Glyma15g04930	related to AP2.7	CDS	exon11
miR172	gma-miR172c	Glyma17g18640	Integrase-type DNA-binding superfamily protein	CDS	exon10
miR172	gma-miR172c	Glyma19g36200	related to AP2.7	CDS	exon10
miR172	gma-miR172c	Glyma19g36200	related to AP2.7	CDS	exon11
miR172	gma-miR172c	Glyma20g31580	Mitochondrial transcription termination factor family protein	CDS	exon3
miR172	gma-miR172a	Glyma01g33888	BED zinc finger ;hAT family dimerisation domain	CDS	exon1
miR172	gma-miR172a	Glyma02g09600	related to AP2.7	CDS	exon8
miR172	gma-miR172a	Glyma04g35210	cyclic nucleotide-gated channel 16	CDS	exon3
miR172	gma-miR172a	Glyma05g31800	WRKY DNA-binding protein 51	CDS	exon1
miR172	gma-miR172a	Glyma06g40350	S-locus lectin protein kinase family protein	CDS	exon4
miR172	gma-miR172a	Glyma06g40920	S-locus lectin protein kinase family protein	CDS	exon5
miR172	gma-miR172a	Glyma06g41030	receptor kinase 3	CDS	exon5
miR172	gma-miR172a	Glyma06g41030	receptor kinase 3	CDS	exon6
miR172	gma-miR172a	Glyma06g41050	receptor kinase 3	CDS	exon5
miR172	gma-miR172a	Glyma06g41094	S-locus lectin protein kinase family protein	CDS	exon5
miR172	gma-miR172a	Glyma06g41117	receptor kinase 3	CDS	exon5
miR172	gma-miR172a	Glyma06g41150	receptor kinase 3	CDS	exon5
miR172	gma-miR172a	Glyma06g47055	SU(VAR)3-9 homolog 1	CDS	exon2
miR172	gma-miR172a	Glyma07g02490	.	CDS-three_prime_UTR	exon2-exon2
miR172	gma-miR172a	Glyma08g15050	WRKY DNA-binding protein 51	CDS	exon1
miR172	gma-miR172a	Glyma10g01680	RING/FYVE/PHD zinc finger superfamily protein	CDS-CDS	exon6-exon7
miR172	gma-miR172a	Glyma10g22390	Integrase-type DNA-binding superfamily protein	CDS	exon8
miR172	gma-miR172a	Glyma11g31870	YELLOW STRIPE like 7	CDS	exon6
miR172	gma-miR172a	Glyma12g09160	Family of unknown function (DUF662)	five_prime_UTR	exon1
miR172	gma-miR172a	Glyma12g17280	receptor kinase 3	CDS	exon5
miR172	gma-miR172a	Glyma13g39860	.	three_prime_UTR	exon1
miR172	gma-miR172a	Glyma17g07990	Pentatricopeptide repeat (PPR) superfamily protein	CDS	exon1
miR172	gma-miR172a	Glyma17g10920	cycling DOF factor 3	CDS	exon1
miR172	gma-miR172a	Glyma19g35870	Heavy metal transport/detoxification superfamily protein	three_prime_UTR	exon3
miR172	gma-miR172a	Glyma19g36430	indeterminate(ID)-domain 4	CDS	exon3
miR172	gma-miR172a	Glyma20g26440	GroES-like zinc-binding alcohol dehydrogenase family protein	three_prime_UTR	exon5
miR2111	gma-miR2111b	Glyma02g09190	F-box family protein	three_prime_UTR	exon2
miR2111	gma-miR2111b	Glyma03g30070	fatty acid desaturase 2	three_prime_UTR	exon1
miR2111	gma-miR2111b	Glyma03g30070	fatty acid desaturase 2	three_prime_UTR	exon2
miR2111	gma-miR2111b	Glyma03g30070	fatty acid desaturase 2	three_prime_UTR	exon3
miR2111	gma-miR2111b	Glyma05g14690	Galactose oxidase/kelch repeat superfamily protein	CDS	exon2
miR2111	gma-miR2111b	Glyma06g06630	.	three_prime_UTR	exon13
miR2111	gma-miR2111b	Glyma06g06630	.	CDS	exon14
miR2111	gma-miR2111b	Glyma06g06630	.	CDS	exon15
miR2111	gma-miR2111b	Glyma06g20840	Exostosin family protein	five_prime_UTR	exon2
miR2111	gma-miR2111b	Glyma09g39811	NAD(P)-binding Rossmann-fold superfamily protein	three_prime_UTR	exon3
miR2111	gma-miR2111b	Glyma10g36580	S-adenosylmethionine carrier 1	CDS	exon6
miR2111	gma-miR2111b	Glyma10g36580	S-adenosylmethionine carrier 1	CDS	exon7
miR2111	gma-miR2111b	Glyma10g36580	S-adenosylmethionine carrier 1	CDS	exon8
miR2111	gma-miR2111b	Glyma14g18397	nodulin MtN21 /EamA-like transporter family protein	CDS	exon4
miR2111	gma-miR2111b	Glyma15g19921	O-fucosyltransferase family protein	three_prime_UTR	exon10
miR2111	gma-miR2111b	Glyma15g34831	nodulin MtN21 /EamA-like transporter family protein	CDS	exon2
miR2111	gma-miR2111b	Glyma16g06160	Galactose oxidase/kelch repeat superfamily protein	CDS	exon2
miR2111	gma-miR2111b	Glyma19g01430	nodulin MtN21 /EamA-like transporter family protein	CDS	exon4
miR2111	gma-miR2111b	Glyma19g25770	Galactose oxidase/kelch repeat superfamily protein	CDS	exon2
miR2111	gma-miR2111b	Glyma20g31015	S-adenosylmethionine carrier 2	CDS	exon4
miR2111	gma-miR2111b	Glyma20g34930	phosphate 1	CDS	exon12
miR2111	gma-miR2111a	Glyma04g09170	nuclear poly(a) polymerase	three_prime_UTR	exon1
miR2111	gma-miR2111a	Glyma04g09170	nuclear poly(a) polymerase	three_prime_UTR	exon10
miR2111	gma-miR2111a	Glyma04g09170	nuclear poly(a) polymerase	CDS	exon11
miR2111	gma-miR2111a	Glyma04g09170	nuclear poly(a) polymerase	CDS	exon12
miR2111	gma-miR2111a	Glyma07g16720	.	three_prime_UTR	exon1
miR2118	soy-miR219	Glyma08g12860	Tetratricopeptide repeat (TPR)-like superfamily protein	CDS	exon11
miR2118	soy-miR219	Glyma09g07680	Ribosomal protein L18ae family	CDS	exon2
miR2118	soy-miR219	Glyma09g07680	Ribosomal protein L18ae family	CDS	exon3
miR2119	gma-miR2119	Glyma01g06370	Argonaute family protein	CDS	exon1
miR2119	gma-miR2119	Glyma02g12430	Argonaute family protein	five_prime_UTR	exon1
miR2119	gma-miR2119	Glyma05g30460	Subtilase family protein	CDS	exon10
miR2119	gma-miR2119	Glyma05g30460	Subtilase family protein	CDS	exon9
miR2119	gma-miR2119	Glyma08g13590	Subtilase family protein	CDS	exon9
miR2119	gma-miR2119	Glyma10g29120	Tetratricopeptide repeat (TPR)-like superfamily protein	CDS	exon1
miR2119	gma-miR2119	Glyma12g31950	myb domain protein 101	five_prime_UTR	exon1
miR2119	gma-miR2119	Glyma13g09530	alcohol dehydrogenase 1	CDS	exon2
miR2119	gma-miR2119	Glyma13g37451	Integrase-type DNA-binding superfamily protein	CDS	exon1
miR2119	gma-miR2119	Glyma14g24860	alcohol dehydrogenase 1	CDS	exon1
miR2119	gma-miR2119	Glyma15g21920	Subtilase family protein	CDS	exon9
miR2119	gma-miR2119	Glyma20g00740	cytochrome P450, family 96, subfamily A, polypeptide 10	CDS	exon1
miR2119	gma-miR2119	Glyma20g00750	cytochrome P450, family 96, subfamily A, polypeptide 10	CDS	exon3
miR319	soy-miR7991	Glyma02g06031	cytochrome P450, family 722, subfamily A, polypeptide 1	CDS	exon1
miR319	soy-miR7991	Glyma04g38550	Eukaryotic aspartyl protease family protein	CDS	exon1
miR319	soy-miR7991	Glyma04g40230	homolog of yeast autophagy 18C	five_prime_UTR	exon1
miR319	soy-miR7991	Glyma06g16450	Eukaryotic aspartyl protease family protein	CDS	exon1
miR319	soy-miR7991	Glyma10g41151	.	five_prime_UTR	exon1
miR319	soy-miR7991	Glyma16g24720	cytochrome P450, family 722, subfamily A, polypeptide 1	CDS	exon4
miR319	soy-miR7991	Glyma20g26120	.	three_prime_UTR	exon1
miR319	soy-miR24	Glyma01g35291	tetratricopeptide repeat (TPR)-containing protein	CDS	exon4
miR319	soy-miR24	Glyma01g35291	tetratricopeptide repeat (TPR)-containing protein	CDS	exon5
miR319	soy-miR24	Glyma09g34720	tetratricopeptide repeat (TPR)-containing protein	CDS	exon4
miR319	soy-miR24	Glyma12g03650	glycosyl hydrolase family 35 protein	CDS	exon15
miR319	soy-miR24	Glyma12g03650	glycosyl hydrolase family 35 protein	CDS	exon16
miR319	soy-miR24	Glyma19g02020	.	CDS	exon2
miR319	gma-miR319f	Glyma02g06530	GRAS family transcription factor	CDS	exon1
miR319	gma-miR319f	Glyma02g17240	Phototropic-responsive NPH3 family protein	CDS	exon1
miR319	gma-miR319f	Glyma03g38120	HCO3- transporter family	CDS	exon12
miR319	gma-miR319f	Glyma05g27367	TEOSINTE BRANCHED 1, cycloidea and PCF transcription factor 2	CDS	exon3
miR319	gma-miR319f	Glyma05g27367	TEOSINTE BRANCHED 1, cycloidea and PCF transcription factor 2	CDS	exon6
miR319	gma-miR319f	Glyma06g34330	TEOSINTE BRANCHED 1, cycloidea and PCF transcription factor 3	CDS	exon1
miR319	gma-miR319f	Glyma08g10350	TEOSINTE BRANCHED 1, cycloidea and PCF transcription factor 2	CDS	exon4
miR319	gma-miR319f	Glyma09g03600	HCO3- transporter family	CDS	exon6
miR319	gma-miR319f	Glyma10g02560	Phototropic-responsive NPH3 family protein	CDS	exon1
miR319	gma-miR319f	Glyma12g20160	TEOSINTE BRANCHED 1, cycloidea and PCF transcription factor 3	CDS	exon1
miR319	gma-miR319f	Glyma12g30780	cyclophilin71	CDS	exon1
miR319	gma-miR319f	Glyma12g33640	TCP family transcription factor 4	CDS	exon2
miR319	gma-miR319f	Glyma12g35720	TEOSINTE BRANCHED 1, cycloidea and PCF transcription factor 3	CDS	exon1
miR319	gma-miR319f	Glyma13g29160	TEOSINTE BRANCHED 1, cycloidea and PCF transcription factor 2	CDS	exon6
miR319	gma-miR319f	Glyma13g34690	TEOSINTE BRANCHED 1, cycloidea and PCF transcription factor 3	CDS	exon2
miR319	gma-miR319f	Glyma13g36840	TCP family transcription factor 4	CDS	exon2
miR319	gma-miR319f	Glyma13g36840	TCP family transcription factor 4	CDS	exon3
miR319	gma-miR319f	Glyma13g39500	cyclophilin71	CDS	exon1
miR319	gma-miR319f	Glyma15g08510	.	five_prime_UTR	exon1
miR319	gma-miR319f	Glyma15g09910	TEOSINTE BRANCHED 1, cycloidea and PCF transcription factor 2	CDS	exon5
miR319	gma-miR319f	Glyma15g14521	HCO3- transporter family	CDS	exon8
miR319	gma-miR319f	Glyma19g40720	HCO3- transporter family	CDS	exon12
miR319	gma-miR319f	Glyma19g43440	RNA polymerase II transcription mediators	CDS	exon5
miR319	gma-miR319d	Glyma06g19791	alpha-N-acetylglucosaminidase family / NAGLU family	CDS	exon1
miR319	gma-miR319a	Glyma04g15150	myb domain protein 33	CDS	exon4
miR319	gma-miR319a	Glyma04g24371	Tetratricopeptide repeat (TPR)-like superfamily protein	CDS	exon1
miR319	gma-miR319a	Glyma05g27780	.	CDS	exon5
miR319	gma-miR319a	Glyma05g37200	.	five_prime_UTR	exon1
miR319	gma-miR319a	Glyma06g41461	glucan synthase-like 10	CDS	exon6
miR319	gma-miR319a	Glyma06g43721	TCP family transcription factor 4	CDS	exon2
miR319	gma-miR319a	Glyma06g43721	TCP family transcription factor 4	CDS	exon3
miR319	gma-miR319a	Glyma06g47000	myb domain protein 65	CDS	exon4
miR319	gma-miR319a	Glyma08g10770	.	CDS	exon6
miR319	gma-miR319a	Glyma08g10770	.	CDS	exon7
miR319	gma-miR319a	Glyma12g14200	TCP family transcription factor 4	CDS	exon2
miR319	gma-miR319a	Glyma13g04031	myb domain protein 33	CDS	exon3
miR319	gma-miR319a	Glyma13g04031	myb domain protein 33	CDS	exon4
miR319	gma-miR319a	Glyma13g25716	myb domain protein 33	CDS	exon3
miR319	gma-miR319a	Glyma13g25716	myb domain protein 33	CDS	exon4
miR319	gma-miR319a	Glyma15g05650	Peroxidase superfamily protein	CDS	exon4
miR319	gma-miR319a	Glyma15g35860	myb domain protein 33	CDS	exon3
miR319	gma-miR319a	Glyma15g35860	myb domain protein 33	CDS	exon4
miR319	gma-miR319a	Glyma15g35860	myb domain protein 33	CDS	exon5
miR319	gma-miR319a	Glyma20g11040	myb domain protein 33	CDS	exon3
miR3522	soy-miR37	Glyma07g31262	.	CDS	exon1
miR3522	soy-miR37	Glyma07g31270	.	CDS	exon1
miR3522	soy-miR37	Glyma07g31301	.	CDS	exon1
miR3522	soy-miR37	Glyma13g16932	DENN (AEX-3) domain-containing protein	five_prime_UTR	exon1
miR3522	soy-miR37	Glyma13g27580	.	CDS	exon1
miR3522	soy-miR37	Glyma15g06081	.	three_prime_UTR	exon1
miR390	gma-miR390e	Glyma01g42100	Leucine-rich repeat protein kinase family protein	CDS	exon1
miR390	gma-miR390e	Glyma05g01720	.	CDS	exon1
miR390	gma-miR390e	Glyma07g16500	NAD(P)-linked oxidoreductase superfamily protein	CDS	exon7
miR390	gma-miR390e	Glyma18g40761	NAD(P)-linked oxidoreductase superfamily protein	CDS	exon5
miR390	gma-miR390e	Glyma18g40761	NAD(P)-linked oxidoreductase superfamily protein	CDS	exon6
miR390	gma-miR390e	Glyma18g40761	NAD(P)-linked oxidoreductase superfamily protein	CDS	exon7
miR390	gma-miR390e	Glyma18g47700	ROP-interactive CRIB motif-containing protein 4	CDS	exon3
miR390	gma-miR390c	Glyma13g19130	glutathione S-transferase tau 7	CDS	exon3
miR390	gma-miR390c	Glyma13g40010	Pleckstrin homology (PH) and lipid-binding START domains-containing protein	three_prime_UTR	exon21
miR390	gma-miR390c	Glyma13g40010	Pleckstrin homology (PH) and lipid-binding START domains-containing protein	three_prime_UTR	exon22
miR390	gma-miR390c	Glyma16g08350	xyloglucanase 113	three_prime_UTR	exon12
miR390	gma-miR390c	Glyma16g08350	xyloglucanase 113	CDS	exon13
miR390	gma-miR390c	Glyma16g20730	xyloglucanase 113	CDS	exon13
miR390	gma-miR390b-5p	Glyma02g45010	Leucine-rich receptor-like protein kinase family protein	CDS	exon1
miR390	gma-miR390b-5p	Glyma04g06000	Protein of unknown function (DUF1677)	three_prime_UTR	exon2
miR390	gma-miR390b-5p	Glyma07g15420	N-MYC downregulated-like 1	CDS	exon10
miR390	gma-miR390b-5p	Glyma08g47200	transmembrane kinase-like 1	CDS	exon1
miR390	gma-miR390b-5p	Glyma09g03731	.	three_prime_UTR	exon3
miR390	gma-miR390b-5p	Glyma14g03770	Leucine-rich receptor-like protein kinase family protein	CDS	exon1
miR390	gma-miR390b-5p	Glyma14g04130	ARM repeat superfamily protein	CDS	exon5
miR390	gma-miR390b-5p	Glyma15g14675	.	three_prime_UTR	exon2
miR390	gma-miR390b-5p	Glyma18g38440	transmembrane kinase-like 1	CDS	exon1
miR390	gma-miR390b-5p	Glyma19g32200	Leucine-rich repeat protein kinase family protein	CDS	exon2
miR390	gma-miR390a-5p	Glyma02g04010	root hair specific 10	CDS	exon6
miR390	gma-miR390a-5p	Glyma08g47220	Leucine-rich repeat transmembrane protein kinase family protein	CDS	exon1
miR390	gma-miR390a-5p	Glyma18g38470	Leucine-rich repeat transmembrane protein kinase family protein	CDS	exon1
miR393	soy-miR58	Glyma05g25207	P-loop containing nucleoside triphosphate hydrolases superfamily protein	CDS	exon5
miR393	soy-miR58	Glyma06g21883	.	three_prime_UTR	exon1
miR393	soy-miR58	Glyma08g08230	P-loop containing nucleoside triphosphate hydrolases superfamily protein	CDS	exon10
miR393	soy-miR58	Glyma08g10390	inositol transporter 2	CDS	exon5
miR393	gma-miR393h	Glyma05g06540	Ribonuclease inhibitor	CDS	exon1
miR393	gma-miR393h	Glyma08g15181	.	CDS	exon3
miR393	gma-miR393h	Glyma19g22680	Ribonuclease inhibitor	CDS	exon1
miR393	gma-miR393d	Glyma02g07240	auxin signaling F-box 3	CDS	exon3
miR393	gma-miR393d	Glyma02g17170	F-box/RNI-like superfamily protein	CDS	exon3
miR393	gma-miR393d	Glyma02g43980	Ribosomal protein L20	CDS	exon2
miR393	gma-miR393d	Glyma03g36770	F-box/RNI-like superfamily protein	CDS	exon3
miR393	gma-miR393d	Glyma10g02630	F-box/RNI-like superfamily protein	CDS	exon2
miR393	gma-miR393d	Glyma10g02630	F-box/RNI-like superfamily protein	CDS	exon3
miR393	gma-miR393d	Glyma16g05500	auxin signaling F-box 3	CDS	exon3
miR393	gma-miR393d	Glyma19g27280	auxin signaling F-box 3	CDS	exon3
miR393	gma-miR393d	Glyma19g39420	F-box/RNI-like superfamily protein	CDS	exon3
miR394	gma-miR394a-5p	Glyma01g28936	receptor like protein 7	CDS	exon1
miR394	gma-miR394a-5p	Glyma01g38340	RmlC-like cupins superfamily protein	CDS	exon5
miR394	gma-miR394a-5p	Glyma05g28050	Galactose oxidase/kelch repeat superfamily protein	CDS	exon2
miR394	gma-miR394a-5p	Glyma08g11030	Galactose oxidase/kelch repeat superfamily protein	CDS	exon2
miR394	gma-miR394a-5p	Glyma08g41544	Leucine-rich repeat (LRR) family protein	CDS	exon1
miR394	gma-miR394a-5p	Glyma08g41820	Leucine-rich repeat (LRR) family protein	CDS	exon1
miR394	gma-miR394a-5p	Glyma08g41951	RNI-like superfamily protein	CDS	exon1
miR394	gma-miR394a-5p	Glyma11g07020	RmlC-like cupins superfamily protein	CDS	exon5
miR394	gma-miR394a-5p	Glyma11g36960	Galactose oxidase/kelch repeat superfamily protein	CDS	exon2
miR394	gma-miR394a-5p	Glyma13g01180	FGGY family of carbohydrate kinase	CDS	exon10
miR394	gma-miR394a-5p	Glyma13g28325	Cox19-like CHCH family protein	CDS	exon2
miR394	gma-miR394a-5p	Glyma18g00870	Galactose oxidase/kelch repeat superfamily protein	CDS	exon2
miR394	gma-miR394a-5p	Glyma18g13650	Leucine-rich repeat (LRR) family protein	CDS	exon1
miR394	gma-miR394a-5p	Glyma18g51240	Pentatricopeptide repeat (PPR) superfamily protein	CDS	exon1
miR394	gma-miR394a-5p	Glyma19g39521	Thioredoxin superfamily protein	CDS	exon2
miR394	gma-miR394a-5p	Glyma20g30541	nucleotide binding;nucleic acid binding	CDS	exon3
miR395	gma-miR395a	Glyma06g11150	slufate transporter 2;1	five_prime_UTR	exon1
miR395	gma-miR395a	Glyma06g43546	ketol-acid reductoisomerase	CDS	exon4
miR395	gma-miR395a	Glyma08g14700	slufate transporter 2;1	CDS	exon1
miR395	gma-miR395a	Glyma10g38760	ATP sulfurylase 1	CDS	exon1
miR395	gma-miR395a	Glyma11g36210	slufate transporter 2;1	five_prime_UTR	exon1
miR395	gma-miR395a	Glyma12g14420	ketol-acid reductoisomerase	CDS	exon5
miR395	gma-miR395a	Glyma12g30780	cyclophilin71	CDS	exon3
miR395	gma-miR395a	Glyma13g02080	STAS domain / Sulfate transporter family	five_prime_UTR	exon1
miR395	gma-miR395a	Glyma13g39500	cyclophilin71	CDS	exon3
miR395	gma-miR395a	Glyma13g40550	phototropin 1	CDS	exon2
miR395	gma-miR395a	Glyma13g41240	SCARECROW-like 14	five_prime_UTR	exon1
miR395	gma-miR395a	Glyma14g34210	slufate transporter 2;1	five_prime_UTR	exon1
miR395	gma-miR395a	Glyma15g04173	SCARECROW-like 14	five_prime_UTR	exon1
miR395	gma-miR395a	Glyma18g02240	slufate transporter 2;1	five_prime_UTR	exon1
miR395	gma-miR395a	Glyma18g36276	slufate transporter 2;1	five_prime_UTR	exon1
miR395	gma-miR395a	Glyma19g44960	.	CDS	exon1
miR395	gma-miR395a	Glyma20g28980	ATP sulfurylase 1	CDS	exon1
miR396	gma-miR396i-3p	Glyma02g41860	Integral membrane Yip1 family protein	five_prime_UTR	exon1
miR396	gma-miR396i-3p	Glyma05g07670	Protein of unknown function (DUF3353)	CDS	exon3
miR396	gma-miR396i-3p	Glyma09g41230	MAC/Perforin domain-containing protein	CDS-CDS	exon3-exon4
miR396	gma-miR396i-3p	Glyma12g28570	Core-2/I-branching beta-1,6-N-acetylglucosaminyltransferase family protein	CDS	exon1
miR396	gma-miR396i-3p	Glyma16g00260	Core-2/I-branching beta-1,6-N-acetylglucosaminyltransferase family protein	CDS	exon1
miR396	gma-miR396i-3p	Glyma17g09160	Protein of unknown function (DUF3353)	CDS	exon3
miR396	gma-miR396i-3p	Glyma17g16870	Auxin efflux carrier family protein	three_prime_UTR	exon6
miR396	gma-miR396i-3p	Glyma20g08455	serine carboxypeptidase-like 17	CDS	exon3
miR396	gma-miR396b-5p	Glyma02g01370	AMP-dependent synthetase and ligase family protein	CDS-CDS	exon12-exon13
miR396	gma-miR396b-5p	Glyma02g36700	heat shock protein 70B	CDS	exon1
miR396	gma-miR396b-5p	Glyma03g31420	ATPase E1-E2 type family protein / haloacid dehalogenase-like hydrolase family protein	CDS	exon1
miR396	gma-miR396b-5p	Glyma04g10375	phosphoglucan, water dikinase	three_prime_UTR	exon10
miR396	gma-miR396b-5p	Glyma05g08630	ATPase E1-E2 type family protein / haloacid dehalogenase-like hydrolase family protein	CDS	exon1
miR396	gma-miR396b-5p	Glyma05g20930	Granulin repeat cysteine protease family protein	CDS-CDS	exon1-exon2
miR396	gma-miR396b-5p	Glyma07g12170	indeterminate(ID)-domain 14	five_prime_UTR	exon1
miR396	gma-miR396b-5p	Glyma07g30200	UDP-glucosyl transferase 78D2	CDS	exon1
miR396	gma-miR396b-5p	Glyma07g36740	Protein phosphatase 2C family protein	CDS	exon3
miR396	gma-miR396b-5p	Glyma07g39741	microtubule-associated proteins 70-2	CDS	exon5
miR396	gma-miR396b-5p	Glyma07g39741	microtubule-associated proteins 70-2	CDS	exon6
miR396	gma-miR396b-5p	Glyma09g27100	BCL-2-associated athanogene 1	CDS	exon3
miR396	gma-miR396b-5p	Glyma09g30030	indeterminate(ID)-domain 16	five_prime_UTR	exon1
miR396	gma-miR396b-5p	Glyma09g35883	purple acid phosphatase 27	CDS	exon10
miR396	gma-miR396b-5p	Glyma09g35883	purple acid phosphatase 27	CDS	exon8
miR396	gma-miR396b-5p	Glyma09g35883	purple acid phosphatase 27	CDS	exon9
miR396	gma-miR396b-5p	Glyma09g37000	EXS (ERD1/XPR1/SYG1) family protein	CDS	exon3
miR396	gma-miR396b-5p	Glyma10g01400	AMP-dependent synthetase and ligase family protein	CDS-CDS	exon12-exon13
miR396	gma-miR396b-5p	Glyma12g17261	.	CDS	exon1
miR396	gma-miR396b-5p	Glyma12g30540	DNA/RNA helicase protein	CDS	exon15
miR396	gma-miR396b-5p	Glyma13g22830	.	three_prime_UTR	exon1
miR396	gma-miR396b-5p	Glyma15g12490	microtubule-associated proteins 70-5	CDS	exon5
miR396	gma-miR396b-5p	Glyma16g16290	Granulin repeat cysteine protease family protein	CDS-CDS	exon1-exon2
miR396	gma-miR396b-5p	Glyma16g32290	BCL-2-associated athanogene 1	CDS	exon3
miR396	gma-miR396b-5p	Glyma17g01060	microtubule-associated proteins 70-5	CDS	exon5
miR396	gma-miR396b-5p	Glyma17g05390	DNA/RNA helicase protein	CDS	exon15
miR396	gma-miR396b-5p	Glyma17g08020	heat shock protein 70B	CDS	exon2
miR396	gma-miR396b-5p	Glyma17g12035	.	CDS	exon1
miR396	gma-miR396b-5p	Glyma17g18440	Granulin repeat cysteine protease family protein	CDS-CDS	exon1-exon2
miR396	gma-miR396b-5p	Glyma18g00420	Sec23/Sec24 protein transport family protein	CDS	exon1
miR396	gma-miR396b-5p	Glyma18g49680	EXS (ERD1/XPR1/SYG1) family protein	CDS	exon2
miR396	gma-miR396b-5p	Glyma19g01010	ATPase E1-E2 type family protein / haloacid dehalogenase-like hydrolase family protein	CDS	exon1
miR396	gma-miR396b-5p	Glyma19g34250	ATPase E1-E2 type family protein / haloacid dehalogenase-like hydrolase family protein	CDS	exon1
miR396	gma-miR396b-5p	Glyma20g30095	UB-like protease 1A	five_prime_UTR	exon1
miR396	gma-miR396b-5p	Glyma20g30095	UB-like protease 1A	five_prime_UTR	exon3
miR396	gma-miR396a-5p	Glyma01g34650	growth-regulating factor 9	CDS	exon2
miR396	gma-miR396a-5p	Glyma01g34650	growth-regulating factor 9	CDS	exon3
miR396	gma-miR396a-5p	Glyma01g35145	growth-regulating factor 2	CDS	exon2
miR396	gma-miR396a-5p	Glyma01g44471	growth-regulating factor 5	CDS	exon2
miR396	gma-miR396a-5p	Glyma02g10461	mitochondrial editing factor 22	CDS	exon1
miR396	gma-miR396a-5p	Glyma02g30885	.	CDS	exon1
miR396	gma-miR396a-5p	Glyma02g34810	Pentatricopeptide repeat (PPR-like) superfamily protein	CDS	exon1
miR396	gma-miR396a-5p	Glyma03g22874	AMP-dependent synthetase and ligase family protein	CDS-CDS	exon5-exon6
miR396	gma-miR396a-5p	Glyma03g35010	growth-regulating factor 4	CDS	exon3
miR396	gma-miR396a-5p	Glyma03g35010	growth-regulating factor 4	CDS	exon4
miR396	gma-miR396a-5p	Glyma03g36191	.	CDS	exon3
miR396	gma-miR396a-5p	Glyma03g36191	.	CDS	exon4
miR396	gma-miR396a-5p	Glyma03g36370	Protein of unknown function, DUF593	CDS	exon2
miR396	gma-miR396a-5p	Glyma04g40880	growth-regulating factor 7	CDS	exon3
miR396	gma-miR396a-5p	Glyma06g13960	growth-regulating factor 7	CDS	exon3
miR396	gma-miR396a-5p	Glyma06g46634	.	five_prime_UTR	exon2
miR396	gma-miR396a-5p	Glyma07g04290	growth-regulating factor 5	CDS	exon2
miR396	gma-miR396a-5p	Glyma08g14560	tetratricopeptide repeat (TPR)-containing protein	CDS	exon4
miR396	gma-miR396a-5p	Glyma08g37250	binding	CDS	exon6
miR396	gma-miR396a-5p	Glyma09g07570	DNA-directed RNA polymerase family protein	three_prime_UTR	exon25
miR396	gma-miR396a-5p	Glyma09g07990	growth-regulating factor 5	CDS	exon2
miR396	gma-miR396a-5p	Glyma09g12030	ubiquitin-associated (UBA)/TS-N domain-containing protein	CDS	exon8
miR396	gma-miR396a-5p	Glyma09g17255	.	CDS	exon1
miR396	gma-miR396a-5p	Glyma09g34565	growth-regulating factor 2	CDS	exon2
miR396	gma-miR396a-5p	Glyma10g07790	growth-regulating factor 3	CDS	exon3
miR396	gma-miR396a-5p	Glyma11g01060	growth-regulating factor 5	CDS	exon2
miR396	gma-miR396a-5p	Glyma11g11826	growth-regulating factor 5	CDS	exon2
miR396	gma-miR396a-5p	Glyma12g01730	growth-regulating factor 5	CDS	exon2
miR396	gma-miR396a-5p	Glyma13g16924	growth-regulating factor 5	CDS	exon2
miR396	gma-miR396a-5p	Glyma13g21625	growth-regulating factor 3	CDS	exon3
miR396	gma-miR396a-5p	Glyma13g22840	.	CDS	exon1
miR396	gma-miR396a-5p	Glyma14g10090	growth-regulating factor 1	CDS	exon3
miR396	gma-miR396a-5p	Glyma14g10100	growth-regulating factor 1	CDS	exon3
miR396	gma-miR396a-5p	Glyma15g19460	growth-regulating factor 5	CDS	exon2
miR396	gma-miR396a-5p	Glyma15g23640	ubiquitin-associated (UBA)/TS-N domain-containing protein	CDS	exon8
miR396	gma-miR396a-5p	Glyma15g42040	Leucine-rich repeat protein kinase family protein	CDS	exon13
miR396	gma-miR396a-5p	Glyma16g00971	growth-regulating factor 5	CDS	exon1
miR396	gma-miR396a-5p	Glyma16g00971	growth-regulating factor 5	CDS	exon2
miR396	gma-miR396a-5p	Glyma17g05800	growth-regulating factor 5	CDS	exon2
miR396	gma-miR396a-5p	Glyma17g05800	growth-regulating factor 5	CDS	exon3
miR396	gma-miR396a-5p	Glyma17g35090	growth-regulating factor 1	CDS	exon3
miR396	gma-miR396a-5p	Glyma17g35100	growth-regulating factor 1	CDS	exon3
miR396	gma-miR396a-5p	Glyma18g01030	translocase outer membrane 20-2	three_prime_UTR	exon2
miR396	gma-miR396a-5p	Glyma18g01030	translocase outer membrane 20-2	CDS	exon3
miR396	gma-miR396a-5p	Glyma18g47180	binding	CDS	exon6
miR396	gma-miR396a-5p	Glyma18g52440	mitochondrial editing factor 22	CDS	exon1
miR396	gma-miR396a-5p	Glyma19g37740	growth-regulating factor 4	CDS	exon3
miR396	gma-miR396a-5p	Glyma19g37740	growth-regulating factor 4	CDS	exon4
miR396	gma-miR396a-5p	Glyma19g38830	.	CDS	exon4
miR396	gma-miR396a-5p	Glyma19g39020	Protein of unknown function, DUF593	CDS	exon2
miR397	gma-miR397b-5p	Glyma01g26750	laccase 7	CDS	exon5
miR397	gma-miR397b-5p	Glyma01g27710	Laccase/Diphenol oxidase family protein	CDS	exon5
miR397	gma-miR397b-5p	Glyma01g37930	laccase 11	CDS	exon5
miR397	gma-miR397b-5p	Glyma02g38990	Laccase/Diphenol oxidase family protein	CDS	exon5
miR397	gma-miR397b-5p	Glyma03g14450	Laccase/Diphenol oxidase family protein	CDS	exon5
miR397	gma-miR397b-5p	Glyma03g15800	laccase 7	CDS	exon5
miR397	gma-miR397b-5p	Glyma03g15805	laccase 7	CDS	exon5
miR397	gma-miR397b-5p	Glyma06g03680	Phospholipid/glycerol acyltransferase family protein	CDS	exon8
miR397	gma-miR397b-5p	Glyma06g03680	Phospholipid/glycerol acyltransferase family protein	CDS-CDS	exon8-exon9
miR397	gma-miR397b-5p	Glyma06g43701	Laccase/Diphenol oxidase family protein	CDS	exon4
miR397	gma-miR397b-5p	Glyma07g16060	laccase 17	CDS	exon5
miR397	gma-miR397b-5p	Glyma07g16080	laccase 17	CDS	exon5
miR397	gma-miR397b-5p	Glyma07g17140	laccase 7	CDS	exon5
miR397	gma-miR397b-5p	Glyma07g17150	Laccase/Diphenol oxidase family protein	CDS	exon5
miR397	gma-miR397b-5p	Glyma07g17170	Laccase/Diphenol oxidase family protein	CDS	exon5
miR397	gma-miR397b-5p	Glyma07g17646	laccase 10	CDS	exon2
miR397	gma-miR397b-5p	Glyma07g37870	Mitochondrial transcription termination factor family protein	three_prime_UTR	exon2
miR397	gma-miR397b-5p	Glyma08g47380	laccase 17	CDS	exon5
miR397	gma-miR397b-5p	Glyma08g47410	laccase 17	CDS	exon5
miR397	gma-miR397b-5p	Glyma09g10520	.	CDS	exon2
miR397	gma-miR397b-5p	Glyma10g34190	Peroxidase superfamily protein	CDS	exon2
miR397	gma-miR397b-5p	Glyma11g07420	laccase 11	CDS	exon5
miR397	gma-miR397b-5p	Glyma11g14600	laccase 2	CDS	exon5
miR397	gma-miR397b-5p	Glyma11g35700	laccase 5	CDS	exon5
miR397	gma-miR397b-5p	Glyma12g06480	laccase 2	CDS	exon5
miR397	gma-miR397b-5p	Glyma12g14230	Laccase/Diphenol oxidase family protein	CDS	exon5
miR397	gma-miR397b-5p	Glyma14g37040	Laccase/Diphenol oxidase family protein	CDS	exon5
miR397	gma-miR397b-5p	Glyma18g02690	laccase 5	CDS	exon5
miR397	gma-miR397b-5p	Glyma18g07240	Laccase/Diphenol oxidase family protein	CDS	exon5
miR397	gma-miR397b-5p	Glyma18g38661	laccase 17	CDS	exon3
miR397	gma-miR397b-5p	Glyma18g38710	laccase 17	CDS	exon5
miR397	gma-miR397b-5p	Glyma18g40050	laccase 17	CDS	exon5
miR397	gma-miR397b-5p	Glyma18g40070	laccase 17	CDS	exon5
miR397	gma-miR397b-5p	Glyma18g41860	laccase 7	CDS	exon5
miR397	gma-miR397b-5p	Glyma18g41870	laccase 8	CDS	exon5
miR397	gma-miR397b-5p	Glyma18g41886	Laccase/Diphenol oxidase family protein	CDS	exon5
miR397	gma-miR397b-5p	Glyma18g42520	Laccase/Diphenol oxidase family protein	CDS	exon5
miR397	gma-miR397b-5p	Glyma20g08860	LRR and NB-ARC domains-containing disease resistance protein	CDS	exon1
miR397	gma-miR397b-5p	Glyma20g12730	NB-ARC domain-containing disease resistance protein	CDS	exon1
miR397	gma-miR397b-5p	Glyma20g33340	Peroxidase superfamily protein	CDS	exon1
miR398	gma-miR398c	Glyma02g44680	las1-like family protein	three_prime_UTR	exon8
miR398	gma-miR398c	Glyma02g44680	las1-like family protein	three_prime_UTR	exon9
miR398	gma-miR398c	Glyma06g28650	blue-copper-binding protein	five_prime_UTR	exon1
miR398	gma-miR398c	Glyma08g18930	.	three_prime_UTR	exon3
miR398	gma-miR398c	Glyma11g36058	laccase 14	CDS	exon3
miR398	gma-miR398c	Glyma14g39910	Prolyl oligopeptidase family protein	CDS	exon5
miR398	gma-miR398c	Glyma15g06081	.	three_prime_UTR	exon1
miR398	gma-miR398a	Glyma01g06774	HCO3- transporter family	five_prime_UTR	exon1
miR398	gma-miR398a	Glyma02g12710	.	five_prime_UTR	exon1
miR398	gma-miR398a	Glyma03g40280	copper/zinc superoxide dismutase 1	five_prime_UTR-five_prime_UTR	exon1-exon2
miR398	gma-miR398a	Glyma06g19680	GATA type zinc finger transcription factor family protein	CDS	exon5
miR399	soy-miR48	Glyma01g42420	phospholipase D beta 1	CDS	exon7
miR399	soy-miR48	Glyma04g42670	Aldolase superfamily protein	CDS	exon10
miR399	soy-miR48	Glyma05g29290	.	five_prime_UTR	exon1
miR399	soy-miR48	Glyma06g12110	Aldolase superfamily protein	three_prime_UTR	exon11
miR399	soy-miR48	Glyma08g07431	sequence-specific DNA binding transcription factors;transcription regulators	CDS	exon1
miR399	soy-miR48	Glyma11g14160	aldehyde dehydrogenase 3F1	CDS	exon9
miR399	soy-miR48	Glyma12g06130	aldehyde dehydrogenase 3F1	CDS	exon9
miR399	soy-miR48	Glyma12g36360	senescence-related gene 1	CDS	exon1
miR399	soy-miR48	Glyma13g33890	senescence-related gene 1	CDS	exon1
miR399	soy-miR48	Glyma14g37610	ubiquitin activating enzyme 2	CDS	exon3
miR399	soy-miR48	Glyma14g37610	ubiquitin activating enzyme 2	CDS	exon4
miR399	soy-miR48	Glyma15g09220	.	CDS	exon1
miR399	gma-miR399a	Glyma03g02500	growth-regulating factor 9	CDS	exon3
miR399	gma-miR399a	Glyma07g09450	.	CDS	exon5
miR399	gma-miR399a	Glyma07g31630	phosphate 2	five_prime_UTR	exon2
miR399	gma-miR399a	Glyma09g32350	.	CDS	exon5
miR399	gma-miR399a	Glyma10g04230	phosphate transporter 1;4	CDS	exon2
miR399	gma-miR399a	Glyma13g18421	phosphate transporter 1;7	CDS	exon1
miR399	gma-miR399a	Glyma13g24810	phosphate 2	five_prime_UTR	exon2
miR399	gma-miR399a	Glyma13g31290	phosphate 2	five_prime_UTR	exon2
miR399	gma-miR399a	Glyma14g36650	phosphate transporter 1;3	CDS	exon1
miR399	gma-miR399a	Glyma15g08040	phosphate 2	five_prime_UTR	exon2
miR399	gma-miR399a	Glyma19g02540	cullin 3	three_prime_UTR	exon3
miR403	gma-miR403a	Glyma02g01430	.	CDS	exon2
miR403	gma-miR403a	Glyma15g13260	Argonaute family protein	three_prime_UTR	exon3
miR403	gma-miR403a	Glyma20g02820	Argonaute family protein	three_prime_UTR	exon3
miR403	gma-miR403a	Glyma20g02820	Argonaute family protein	three_prime_UTR	exon4
miR408	gma-miR408d	Glyma02g26480	NAC (No Apical Meristem) domain transcriptional regulator superfamily protein	CDS	exon3
miR408	gma-miR408d	Glyma02g39750	laccase 3	CDS	exon2
miR408	gma-miR408d	Glyma02g42940	laccase 5	CDS	exon2
miR408	gma-miR408d	Glyma03g26060	uclacyanin 1	CDS-three_prime_UTR	exon2-exon2
miR408	gma-miR408d	Glyma04g05897	P-type ATPase of Arabidopsis 2	three_prime_UTR	exon12
miR408	gma-miR408d	Glyma04g05904	P-type ATPase of Arabidopsis 2	five_prime_UTR	exon4
miR408	gma-miR408d	Glyma05g30380	plantacyanin	CDS	exon1
miR408	gma-miR408d	Glyma06g05890	P-type ATPase of Arabidopsis 2	CDS	exon14
miR408	gma-miR408d	Glyma06g31606	BCL-2-associated athanogene 1	three_prime_UTR	exon5
miR408	gma-miR408d	Glyma07g13840	uclacyanin 3	CDS-three_prime_UTR	exon2-exon2
miR408	gma-miR408d	Glyma08g13510	plantacyanin	CDS	exon1
miR408	gma-miR408d	Glyma08g17255	nuclear pore anchor	CDS	exon48
miR408	gma-miR408d	Glyma11g06200	mitogen-activated protein kinase kinase kinase 5	CDS	exon2
miR408	gma-miR408d	Glyma11g12830	lysophosphatidyl acyltransferase 5	five_prime_UTR	exon2
miR408	gma-miR408d	Glyma11g29620	laccase 3	CDS	exon2
miR408	gma-miR408d	Glyma11g35700	laccase 5	CDS	exon2
miR408	gma-miR408d	Glyma14g00930	Pectin lyase-like superfamily protein	CDS	exon2
miR408	gma-miR408d	Glyma14g00930	Pectin lyase-like superfamily protein	CDS	exon3
miR408	gma-miR408d	Glyma14g06070	laccase 5	CDS	exon2
miR408	gma-miR408d	Glyma14g37810	laccase 3	CDS	exon2
miR408	gma-miR408d	Glyma15g41950	nuclear pore anchor	CDS	exon48
miR408	gma-miR408d	Glyma18g02690	laccase 5	CDS	exon2
miR408	gma-miR408d	Glyma18g06450	laccase 3	CDS	exon2
miR408	gma-miR408d	Glyma20g06680	nudix hydrolase homolog 2	CDS	exon2
miR408	gma-miR408a-3p	Glyma03g38251	RAD-like 6	three_prime_UTR	exon1
miR408	gma-miR408a-3p	Glyma04g42120	plantacyanin	CDS-CDS	exon1-exon2
miR408	gma-miR408a-3p	Glyma06g12680	plantacyanin	CDS	exon1
miR408	gma-miR408a-3p	Glyma13g42450	calmodulin-binding family protein	CDS	exon6
miR4367	gma-miR4367	Glyma06g15411	.	CDS	exon3
miR4387	gma-miR4387e	Glyma01g04740	.	CDS	exon1
miR4387	gma-miR4387e	Glyma06g15600	Protein of unknown function (DUF167)	five_prime_UTR	exon1
miR4392	gma-miR4392	Glyma02g11071	.	CDS	exon1
miR4392	gma-miR4392	Glyma14g27990	Plant stearoyl-acyl-carrier-protein desaturase family protein	five_prime_UTR	exon1
miR4397	gma-miR4397-5p	Glyma13g01710	.	CDS	exon1
miR4412	gma-miR4412-5p	Glyma02g26160	lipoxygenase 2	CDS	exon1
miR4412	gma-miR4412-5p	Glyma18g16790	Disease resistance protein (TIR-NBS-LRR class) family	CDS	exon1
miR4413	soy-miR237	Glyma01g44420	Tetratricopeptide repeat (TPR)-like superfamily protein	CDS	exon3
miR4413	soy-miR237	Glyma02g40060	Tyrosyl-tRNA synthetase, class Ib, bacterial/mitochondrial	CDS	exon2
miR4413	soy-miR237	Glyma04g36630	relative of early flowering 6	CDS	exon7
miR4413	soy-miR237	Glyma05g24410	Protein phosphatase 2C family protein	CDS	exon4
miR4413	soy-miR237	Glyma05g25331	WRKY DNA-binding protein 35	CDS	exon1
miR4413	soy-miR237	Glyma05g26600	Tetratricopeptide repeat (TPR)-like superfamily protein	CDS	exon2
miR4413	soy-miR237	Glyma06g18290	relative of early flowering 6	CDS	exon7
miR4413	soy-miR237	Glyma06g18300	relative of early flowering 6	CDS	exon7
miR4413	soy-miR237	Glyma07g11290	rna processing factor 2	CDS	exon2
miR4413	soy-miR237	Glyma07g11408	Pentatricopeptide repeat (PPR) superfamily protein	CDS	exon1
miR4413	soy-miR237	Glyma08g05770	ATP binding;nucleic acid binding;helicases	CDS	exon1
miR4413	soy-miR237	Glyma08g07170	ZIM-like 1	three_prime_UTR	exon11
miR4413	soy-miR237	Glyma08g09950	Cytochrome b561/ferric reductase transmembrane protein family	CDS	exon4
miR4413	soy-miR237	Glyma08g09950	Cytochrome b561/ferric reductase transmembrane protein family	CDS	exon5
miR4413	soy-miR237	Glyma08g17053	Pentatricopeptide repeat (PPR) superfamily protein	CDS	exon3
miR4413	soy-miR237	Glyma09g07250	ATP binding;nucleic acid binding;helicases	CDS	exon1
miR4413	soy-miR237	Glyma09g07290	ATP binding;nucleic acid binding;helicases	CDS	exon1
miR4413	soy-miR237	Glyma09g30160	ATP binding;nucleic acid binding;helicases	CDS	exon2
miR4413	soy-miR237	Glyma09g30500	Tetratricopeptide repeat (TPR)-like superfamily protein	CDS	exon1
miR4413	soy-miR237	Glyma09g30522	ATP binding;nucleic acid binding;helicases	CDS	exon1
miR4413	soy-miR237	Glyma09g30571	ATP binding;nucleic acid binding;helicases	CDS	exon1
miR4413	soy-miR237	Glyma09g30621	ATP binding;nucleic acid binding;helicases	CDS	exon1
miR4413	soy-miR237	Glyma09g30621	ATP binding;nucleic acid binding;helicases	CDS	exon2
miR4413	soy-miR237	Glyma09g30635	ATP binding;nucleic acid binding;helicases	CDS	exon1
miR4413	soy-miR237	Glyma09g30680	ATP binding;nucleic acid binding;helicases	CDS	exon1
miR4413	soy-miR237	Glyma09g30680	ATP binding;nucleic acid binding;helicases	CDS	exon2
miR4413	soy-miR237	Glyma09g30732	ATP binding;nucleic acid binding;helicases	CDS	exon1
miR4413	soy-miR237	Glyma09g30940	Pentatricopeptide repeat (PPR) superfamily protein	CDS	exon1
miR4413	soy-miR237	Glyma09g30940	Pentatricopeptide repeat (PPR) superfamily protein	CDS	exon2
miR4413	soy-miR237	Glyma09g39260	rna processing factor 2	CDS	exon1
miR4413	soy-miR237	Glyma09g39260	rna processing factor 2	CDS	exon2
miR4413	soy-miR237	Glyma11g01110	Tetratricopeptide repeat (TPR)-like superfamily protein	CDS	exon1
miR4413	soy-miR237	Glyma11g13350	AP2/B3-like transcriptional factor family protein	three_prime_UTR	exon6
miR4413	soy-miR237	Glyma11g13350	AP2/B3-like transcriptional factor family protein	three_prime_UTR	exon7
miR4413	soy-miR237	Glyma12g00870	Uncharacterised conserved protein (UCP012943)	three_prime_UTR	exon4
miR4413	soy-miR237	Glyma12g13601	ATP binding;nucleic acid binding;helicases	CDS	exon3
miR4413	soy-miR237	Glyma12g34640	ribonuclease II family protein	five_prime_UTR	exon1
miR4413	soy-miR237	Glyma13g25640	SU(VAR)3-9 homolog 3	CDS	exon1
miR4413	soy-miR237	Glyma13g30610	RNA helicase family protein	CDS	exon22
miR4413	soy-miR237	Glyma14g38270	Tetratricopeptide repeat (TPR)-like superfamily protein	CDS	exon1
miR4413	soy-miR237	Glyma15g24035	Dihydroxyacetone kinase	CDS	exon2
miR4413	soy-miR237	Glyma15g35450	SU(VAR)3-9 homolog 3	CDS	exon2
miR4413	soy-miR237	Glyma15g35450	SU(VAR)3-9 homolog 3	CDS	exon3
miR4413	soy-miR237	Glyma16g25410	Tetratricopeptide repeat (TPR)-like superfamily protein	CDS	exon1
miR4413	soy-miR237	Glyma16g25410	Tetratricopeptide repeat (TPR)-like superfamily protein	CDS	exon2
miR4413	soy-miR237	Glyma16g27600	ATP binding;nucleic acid binding;helicases	CDS	exon1
miR4413	soy-miR237	Glyma16g27651	rna processing factor 2	CDS	exon1
miR4413	soy-miR237	Glyma16g27787	Pentatricopeptide repeat (PPR) superfamily protein	CDS	exon1
miR4413	soy-miR237	Glyma16g27794	ATP binding;nucleic acid binding;helicases	CDS	exon1
miR4413	soy-miR237	Glyma16g27802	Pentatricopeptide repeat (PPR) superfamily protein	CDS	exon1
miR4413	soy-miR237	Glyma16g28020	Pentatricopeptide repeat (PPR) superfamily protein	CDS	exon1
miR4413	soy-miR237	Glyma16g31949	Pentatricopeptide repeat (PPR) superfamily protein	CDS	exon1
miR4413	soy-miR237	Glyma16g32210	Pentatricopeptide repeat (PPR) superfamily protein	CDS	exon1
miR4413	soy-miR237	Glyma18g50300	Leucine-rich repeat receptor-like protein kinase family protein	CDS	exon1
miR4413	soy-miR237	Glyma19g02071	.	five_prime_UTR	exon1
miR4413	soy-miR237	Glyma19g25900	DHBP synthase RibB-like alpha/beta domain	three_prime_UTR	exon7
miR4413	soy-miR237	Glyma19g25900	DHBP synthase RibB-like alpha/beta domain	three_prime_UTR	exon8
miR4413	soy-miR237	Glyma19g25900	DHBP synthase RibB-like alpha/beta domain	three_prime_UTR	exon9
miR4414	soy-miR242	Glyma04g05030	basic leucine-zipper 5	three_prime_UTR	exon1
miR4414	soy-miR242	Glyma06g05850	.	CDS	exon1
miR4415	gma-miR4415a-3p	Glyma01g28491	.	CDS	exon1
miR4415	gma-miR4415a-3p	Glyma01g36700	RNA polymerase II large subunit	CDS	exon11
miR4415	gma-miR4415a-3p	Glyma03g28850	beta-1,3-glucanase 1	CDS	exon2
miR4415	gma-miR4415a-3p	Glyma06g11120	acetyl-CoA carboxylase 1	CDS-CDS	exon26-exon27
miR4415	gma-miR4415a-3p	Glyma08g28765	.	CDS	exon2
miR4415	gma-miR4415a-3p	Glyma08g37530	TARGET OF MONOPTEROS 6	five_prime_UTR	exon1
miR4415	gma-miR4415a-3p	Glyma08g43710	Kinesin motor family protein	CDS-CDS	exon1-exon2
miR4415	gma-miR4415a-3p	Glyma08g43800	ARM repeat superfamily protein	three_prime_UTR	exon2
miR4415	gma-miR4415a-3p	Glyma08g44170	RNA-binding (RRM/RBD/RNP motifs) family protein	three_prime_UTR	exon3
miR4415	gma-miR4415a-3p	Glyma10g29440	nuclear factor Y, subunit B4	three_prime_UTR-three_prime_UTR	exon1-exon2
miR4415	gma-miR4415a-3p	Glyma11g08610	RNA polymerase II large subunit	CDS	exon11
miR4415	gma-miR4415a-3p	Glyma13g03650	Plant L-ascorbate oxidase	CDS	exon1
miR4415	gma-miR4415a-3p	Glyma13g17740	Pectinacetylesterase family protein	five_prime_UTR	exon1
miR4415	gma-miR4415a-3p	Glyma13g24305	Protein of unknown function (DUF1162)	CDS	exon18
miR4415	gma-miR4415a-3p	Glyma14g04530	Plant L-ascorbate oxidase	CDS	exon1
miR4415	gma-miR4415a-3p	Glyma15g15970	3-ketoacyl-CoA synthase 21	CDS	exon2
miR4415	gma-miR4415a-3p	Glyma15g20870	Thioesterase superfamily protein	three_prime_UTR	exon5
miR4415	gma-miR4415a-3p	Glyma15g20900	.	five_prime_UTR	exon1
miR4415	gma-miR4415a-3p	Glyma18g08590	RNA-binding (RRM/RBD/RNP motifs) family protein	three_prime_UTR	exon2
miR4415	gma-miR4415a-3p	Glyma18g08590	RNA-binding (RRM/RBD/RNP motifs) family protein	three_prime_UTR	exon3
miR4415	gma-miR4415a-3p	Glyma18g51610	.	five_prime_UTR-CDS	exon1-exon1
miR4415	gma-miR4415a-3p	Glyma19g31590	beta-1,3-glucanase 1	CDS	exon2
miR4415	gma-miR4415a-3p	Glyma19g34110	DNAse I-like superfamily protein	three_prime_UTR	exon13
miR4415	gma-miR4415a-3p	Glyma20g12150	Plant L-ascorbate oxidase	CDS	exon1
miR4415	gma-miR4415a-3p	Glyma20g12220	Plant L-ascorbate oxidase	CDS	exon1
miR4415	gma-miR4415a-3p	Glyma20g12230	Plant L-ascorbate oxidase	CDS	exon1
miR4416	gma-miR4416b	Glyma02g18090	Concanavalin A-like lectin protein kinase family protein	CDS	exon1
miR4416	gma-miR4416b	Glyma06g30630	Family of unknown function (DUF566)	five_prime_UTR	exon1
miR4416	gma-miR4416b	Glyma07g14770	transcription regulators	CDS	exon48
miR4416	gma-miR4416b	Glyma10g04810	Protein of unknown function (DUF3741)	CDS	exon2
miR4416	gma-miR4416b	Glyma10g06780	RAB GTPase homolog C2A	five_prime_UTR	exon1
miR4416	gma-miR4416b	Glyma13g19200	Protein of unknown function (DUF3741)	CDS	exon2
miR4416	gma-miR4416b	Glyma18g50540	Malectin/receptor-like protein kinase family protein	CDS	exon1
miR4416	gma-miR4416b	Glyma18g50630	Malectin/receptor-like protein kinase family protein	CDS	exon1
miR4416	gma-miR4416b	Glyma18g50681	Malectin/receptor-like protein kinase family protein	five_prime_UTR	exon1
miR482	soy-miR43	Glyma03g01960	Protein kinase superfamily protein	three_prime_UTR	exon9
miR482	soy-miR206	Glyma03g38830	Sec23/Sec24 protein transport family protein	CDS	exon8
miR482	soy-miR206	Glyma16g27220	histidinol phosphate aminotransferase 1	CDS	exon2
miR482	soy-miR206	Glyma19g41400	Sec23/Sec24 protein transport family protein	CDS	exon8
miR482	gma-miR482b-3p	Glyma06g39990	NB-ARC domain-containing disease resistance protein	CDS	exon1
miR482	gma-miR482b-3p	Glyma08g26971	.	CDS	exon2
miR482	gma-miR482b-3p	Glyma09g39410	Disease resistance protein (CC-NBS-LRR class) family	CDS	exon1
miR482	gma-miR482b-3p	Glyma12g35893	.	CDS	exon3
miR482	gma-miR482b-3p	Glyma13g34490	.	CDS	exon3
miR4996	soy-miR39	Glyma01g22680	decapping 5	CDS	exon4
miR4996	soy-miR39	Glyma02g11300	decapping 5	CDS	exon4
miR4996	soy-miR39	Glyma02g11320	decapping 5	CDS	exon4
miR4996	soy-miR39	Glyma04g17050	decapping 5	CDS	exon4
miR4996	soy-miR39	Glyma05g04580	plant VAP homolog 12	CDS	exon1
miR4996	soy-miR39	Glyma05g25690	.	CDS	exon2
miR4996	soy-miR39	Glyma05g25701	.	CDS	exon2
miR4996	soy-miR39	Glyma06g42170	.	CDS	exon1
miR4996	soy-miR39	Glyma07g05750	CDPK-related kinase 3	CDS	exon3
miR4996	soy-miR39	Glyma07g31310	.	CDS	exon1
miR4996	soy-miR39	Glyma09g00740	F-box family protein with a domain of unknown function (DUF295)	CDS	exon1
miR4996	soy-miR39	Glyma11g15910	auxin response factor 4	CDS	exon10
miR4996	soy-miR39	Glyma13g25150	.	CDS	exon1
miR4996	soy-miR39	Glyma13g25181	.	CDS	exon2
miR4996	soy-miR39	Glyma13g25260	.	CDS	exon1
miR4996	soy-miR39	Glyma13g37980	S-locus lectin protein kinase family protein	CDS	exon1
miR4996	soy-miR39	Glyma15g24670	Endomembrane protein 70 protein family	CDS	exon2
miR4996	soy-miR39	Glyma16g02340	CDPK-related kinase 3	CDS	exon4
miR4996	soy-miR39	Glyma17g15010	plant VAP homolog 12	five_prime_UTR	exon1
miR5038	gma-miR5038b	Glyma01g44190	alpha/beta-Hydrolases superfamily protein	three_prime_UTR	exon13
miR5038	gma-miR5038b	Glyma02g00970	Tetratricopeptide repeat (TPR)-like superfamily protein	CDS	exon1
miR5038	gma-miR5038b	Glyma06g33725	.	three_prime_UTR	exon4
miR5038	gma-miR5038b	Glyma07g12130	Dihydroxyacetone kinase	CDS	exon14
miR5038	gma-miR5038b	Glyma09g22982	RING/FYVE/PHD zinc finger superfamily protein	CDS	exon2
miR5038	gma-miR5038b	Glyma09g30070	Dihydroxyacetone kinase	CDS	exon14
miR5038	gma-miR5038b	Glyma09g30070	Dihydroxyacetone kinase	CDS	exon15
miR5038	gma-miR5038b	Glyma13g11200	homolog of yeast ADA2 2A	CDS	exon12
miR5038	gma-miR5038b	Glyma18g05330	auxin response factor 8	CDS	exon10
miR5041	soy-miR132	Glyma0048s00270	.	CDS	exon1
miR5041	soy-miR132	Glyma01g33480	Plant invertase/pectin methylesterase inhibitor superfamily	CDS	exon1
miR5041	soy-miR132	Glyma01g33500	Plant invertase/pectin methylesterase inhibitor superfamily	CDS	exon1
miR5041	soy-miR132	Glyma01g43821	Homeodomain-like superfamily protein	CDS	exon4
miR5041	soy-miR132	Glyma02g45520	.	CDS	exon1
miR5041	soy-miR132	Glyma03g03390	Plant invertase/pectin methylesterase inhibitor superfamily	CDS	exon1
miR5041	soy-miR132	Glyma03g03400	Plant invertase/pectin methylesterase inhibitor superfamily	CDS	exon1
miR5041	soy-miR132	Glyma03g03410	Plant invertase/pectin methylesterase inhibitor superfamily	CDS	exon1
miR5041	soy-miR132	Glyma04g40030	Chalcone-flavanone isomerase family protein	five_prime_UTR	exon1
miR5041	soy-miR132	Glyma05g15210	Proteasome component (PCI) domain protein	CDS	exon6
miR5041	soy-miR132	Glyma05g30530	damaged DNA binding protein 1A	CDS-CDS	exon13-exon14
miR5041	soy-miR132	Glyma06g19290	HCO3- transporter family	CDS	exon7
miR5041	soy-miR132	Glyma08g13680	damaged DNA binding protein 1A	CDS-CDS	exon13-exon14
miR5041	soy-miR132	Glyma09g37290	GAST1 protein homolog 4	CDS-three_prime_UTR	exon4-exon4
miR5041	soy-miR132	Glyma10g33851	Transducin/WD40 repeat-like superfamily protein	three_prime_UTR	exon17
miR5041	soy-miR132	Glyma10g33851	Transducin/WD40 repeat-like superfamily protein	three_prime_UTR	exon18
miR5041	soy-miR132	Glyma13g06880	cytochrome P450, family 79, subfamily B, polypeptide 2	CDS	exon1
miR5041	soy-miR132	Glyma13g07110	Methylenetetrahydrofolate reductase family protein	CDS	exon2
miR5041	soy-miR132	Glyma13g34430	UDP-Glycosyltransferase superfamily protein	CDS	exon7
miR5041	soy-miR132	Glyma13g34430	UDP-Glycosyltransferase superfamily protein	CDS	exon8
miR5041	soy-miR132	Glyma14g06485	Protein of unknown function (DUF1313)	CDS	exon2
miR5041	soy-miR132	Glyma15g09316	Ankyrin repeat family protein	CDS	exon6
miR5041	soy-miR132	Glyma16g24400	Leucine-rich repeat receptor-like protein kinase family protein	CDS	exon1
miR5041	soy-miR132	Glyma16g25964	.	three_prime_UTR	exon1
miR5041	soy-miR132	Glyma16g25964	.	three_prime_UTR	exon2
miR5041	soy-miR132	Glyma17g06190	basic helix-loop-helix (bHLH) DNA-binding family protein	CDS	exon6
miR5041	soy-miR132	Glyma18g05860	cytochrome P450, family 79, subfamily B, polypeptide 2	CDS	exon2
miR5041	soy-miR132	Glyma18g32840	O-Glycosyl hydrolases family 17 protein	three_prime_UTR	exon3
miR5041	soy-miR132	Glyma19g05570	Methylenetetrahydrofolate reductase family protein	CDS	exon2
miR5041	soy-miR132	Glyma19g05580	Methylenetetrahydrofolate reductase family protein	CDS	exon2
miR5043	gma-miR5043	Glyma01g38940	homolog of Synechocystis YCF37	CDS	exon1
miR5043	gma-miR5043	Glyma13g34610	tetratricopetide-repeat thioredoxin-like 1	CDS	exon1
miR5043	gma-miR5043	Glyma16g26311	Disease resistance protein (TIR-NBS-LRR class) family	CDS	exon1
miR5043	gma-miR5043	Glyma20g38191	Tetratricopeptide repeat (TPR)-like superfamily protein	five_prime_UTR	exon1
miR530	gma-miR530b	Glyma01g29150	APRATAXIN-like	CDS	exon4
miR530	gma-miR530b	Glyma01g44491	zinc knuckle (CCHC-type) family protein	CDS	exon2
miR530	gma-miR530b	Glyma01g44491	zinc knuckle (CCHC-type) family protein	CDS	exon3
miR530	gma-miR530b	Glyma01g44491	zinc knuckle (CCHC-type) family protein	CDS	exon4
miR530	gma-miR530b	Glyma02g01740	myb domain protein 12	CDS	exon3
miR530	gma-miR530b	Glyma03g41901	basic helix-loop-helix (bHLH) DNA-binding superfamily protein	CDS	exon1
miR530	gma-miR530b	Glyma04g37291	nuclear factor Y, subunit C1	CDS	exon1
miR530	gma-miR530b	Glyma07g38180	P-loop containing nucleoside triphosphate hydrolases superfamily protein	CDS	exon32
miR530	gma-miR530b	Glyma08g02990	Transducin/WD40 repeat-like superfamily protein	CDS	exon8
miR530	gma-miR530b	Glyma08g25461	cyclin b3;1	CDS	exon4
miR530	gma-miR530b	Glyma10g32891	zinc knuckle (CCHC-type) family protein	CDS	exon2
miR530	gma-miR530b	Glyma10g32891	zinc knuckle (CCHC-type) family protein	CDS	exon3
miR530	gma-miR530b	Glyma11g01040	zinc knuckle (CCHC-type) family protein	CDS	exon3
miR530	gma-miR530b	Glyma11g01040	zinc knuckle (CCHC-type) family protein	CDS	exon4
miR530	gma-miR530b	Glyma11g05410	Subtilase family protein	CDS	exon1
miR530	gma-miR530b	Glyma14g03280	WRKY DNA-binding protein 28	five_prime_UTR	exon1
miR530	gma-miR530b	Glyma14g38741	NB-ARC domain-containing disease resistance protein	CDS	exon2
miR530	gma-miR530b	Glyma16g07927	myb domain protein 98	CDS	exon1
miR530	gma-miR530b	Glyma17g02540	P-loop containing nucleoside triphosphate hydrolases superfamily protein	CDS	exon32
miR530	gma-miR530b	Glyma19g13923	myb domain protein 98	CDS	exon1
miR530	gma-miR530b	Glyma19g44570	basic helix-loop-helix (bHLH) DNA-binding superfamily protein	CDS	exon1
miR530	gma-miR530b	Glyma20g34771	zinc knuckle (CCHC-type) family protein	CDS	exon1
miR5370	gma-miR5370	Glyma10g29540	Domain of unknown function (DUF1995)	CDS	exon7
miR5370	gma-miR5370	Glyma13g03430	Pheophorbide a oxygenase family protein with Rieske [2Fe-2S] domain	CDS	exon7
miR5370	gma-miR5370	Glyma14g23860	Pheophorbide a oxygenase family protein with Rieske [2Fe-2S] domain	CDS	exon7
miR5370	gma-miR5370	Glyma17g32584	serine-rich protein-related	three_prime_UTR	exon1
miR5370	gma-miR5370	Glyma20g37770	Domain of unknown function (DUF1995)	CDS	exon7
miR5371	gma-miR5371-5p	Glyma06g06880	.	three_prime_UTR	exon5
miR5372	gma-miR5372	Glyma01g02120	NAD(P)-binding Rossmann-fold superfamily protein	CDS	exon5
miR5372	gma-miR5372	Glyma01g43900	exportin 1A	CDS	exon29
miR5372	gma-miR5372	Glyma02g06500	C2H2-like zinc finger protein	three_prime_UTR	exon4
miR5372	gma-miR5372	Glyma03g41870	.	CDS	exon2
miR5372	gma-miR5372	Glyma05g04210	Translation elongation factor EFG/EF2 protein	CDS	exon2
miR5372	gma-miR5372	Glyma06g41290	disease resistance protein (TIR-NBS-LRR class), putative	CDS	exon3
miR5372	gma-miR5372	Glyma08g17320	metacaspase 5	CDS	exon4
miR5372	gma-miR5372	Glyma09g02600	Peroxidase superfamily protein	CDS	exon2
miR5372	gma-miR5372	Glyma09g33820	NAD(P)-binding Rossmann-fold superfamily protein	three_prime_UTR	exon4
miR5372	gma-miR5372	Glyma09g33820	NAD(P)-binding Rossmann-fold superfamily protein	CDS	exon5
miR5372	gma-miR5372	Glyma11g01370	exportin 1A	CDS	exon29
miR5372	gma-miR5372	Glyma15g13500	Peroxidase superfamily protein	CDS	exon2
miR5372	gma-miR5372	Glyma17g05740	.	CDS	exon1
miR5372	gma-miR5372	Glyma18g11752	Ankyrin-repeat containing protein	CDS	exon5
miR5376	gma-miR5376	Glyma01g17230	Tetratricopeptide repeat (TPR)-like superfamily protein	CDS	exon1
miR5376	gma-miR5376	Glyma01g41510	receptor-like protein kinase 1	five_prime_UTR	exon2
miR5376	gma-miR5376	Glyma02g00991	.	five_prime_UTR	exon2
miR5376	gma-miR5376	Glyma04g07520	gibberellin 3-oxidase 1	CDS	exon2
miR5376	gma-miR5376	Glyma06g07630	gibberellin 3-oxidase 1	CDS	exon2
miR5376	gma-miR5376	Glyma06g41276	disease resistance protein (TIR-NBS-LRR class), putative	CDS	exon4
miR5376	gma-miR5376	Glyma07g00630	autoinhibited Ca(2+)-ATPase 9	five_prime_UTR	exon1
miR5376	gma-miR5376	Glyma09g22260	.	CDS	exon4
miR5376	gma-miR5376	Glyma12g16776	Disease resistance protein (TIR-NBS-LRR class) family	five_prime_UTR	exon2
miR5376	gma-miR5376	Glyma12g16896	disease resistance protein (TIR-NBS-LRR class), putative	CDS	exon3
miR5376	gma-miR5376	Glyma12g16918	Disease resistance protein (TIR-NBS-LRR class) family	CDS	exon2
miR5376	gma-miR5376	Glyma13g25440	NB-ARC domain-containing disease resistance protein	CDS	exon1
miR5376	gma-miR5376	Glyma13g25920	NB-ARC domain-containing disease resistance protein	CDS	exon1
miR5376	gma-miR5376	Glyma13g25950	NB-ARC domain-containing disease resistance protein	CDS	exon1
miR5376	gma-miR5376	Glyma13g25970	LRR and NB-ARC domains-containing disease resistance protein	CDS	exon1
miR5376	gma-miR5376	Glyma13g26000	LRR and NB-ARC domains-containing disease resistance protein	CDS	exon1
miR5376	gma-miR5376	Glyma13g26230	NB-ARC domain-containing disease resistance protein	CDS	exon1
miR5376	gma-miR5376	Glyma13g26250	NB-ARC domain-containing disease resistance protein	CDS	exon1
miR5376	gma-miR5376	Glyma13g26310	NB-ARC domain-containing disease resistance protein	CDS	exon1
miR5376	gma-miR5376	Glyma13g26530	LRR and NB-ARC domains-containing disease resistance protein	CDS	exon1
miR5376	gma-miR5376	Glyma15g36940	LRR and NB-ARC domains-containing disease resistance protein	CDS	exon2
miR5376	gma-miR5376	Glyma15g37140	NB-ARC domain-containing disease resistance protein	CDS	exon1
miR5376	gma-miR5376	Glyma15g37230	sigma factor binding protein 1	five_prime_UTR	exon1
miR5376	gma-miR5376	Glyma15g37290	LRR and NB-ARC domains-containing disease resistance protein	CDS	exon1
miR5376	gma-miR5376	Glyma15g37320	LRR and NB-ARC domains-containing disease resistance protein	CDS	exon2
miR5376	gma-miR5376	Glyma15g37340	NB-ARC domain-containing disease resistance protein	CDS	exon1
miR5376	gma-miR5376	Glyma15g37390	LRR and NB-ARC domains-containing disease resistance protein	CDS	exon1
miR5376	gma-miR5376	Glyma16g01040	RELA/SPOT homolog 3	five_prime_UTR	exon1
miR5376	gma-miR5376	Glyma18g48555	Transducin/WD40 repeat-like superfamily protein	CDS	exon1
miR5376	gma-miR5376	Glyma20g06810	Plant protein of unknown function (DUF868)	five_prime_UTR	exon1
miR5670	soy-miR68944	Glyma01g04800	thioredoxin 2	three_prime_UTR	exon3
miR5670	soy-miR68944	Glyma02g39300	PHD finger transcription factor, putative	CDS	exon2
miR5670	soy-miR68944	Glyma06g04220	BRI1 kinase inhibitor 1	CDS	exon1
miR5670	soy-miR68944	Glyma14g37420	PHD finger transcription factor, putative	CDS	exon2
miR5671	gma-miR5671	Glyma02g38270	Zinc finger (C3HC4-type RING finger) family protein	CDS	exon2
miR5671	gma-miR5671	Glyma02g42140	Duplicated homeodomain-like superfamily protein	CDS	exon3
miR5671	gma-miR5671	Glyma07g15570	plastid transcriptionally active 9	CDS	exon1
miR5671	gma-miR5671	Glyma08g09350	cellulose synthase A4	CDS	exon11
miR5671	gma-miR5671	Glyma09g23970	cation/H+ exchanger 4	CDS	exon1
miR5671	gma-miR5671	Glyma09g34131	cellulose synthase-like D3	CDS	exon3
miR5671	gma-miR5671	Glyma09g34131	cellulose synthase-like D3	CDS	exon4
miR5671	gma-miR5671	Glyma10g37020	eukaryotic translation initiation factor 2 (eIF-2) family protein	five_prime_UTR-five_prime_UTR	exon1-exon2
miR5671	gma-miR5671	Glyma17g08770	.	CDS	exon3
miR5671	gma-miR5671	Glyma19g41601	Galactose oxidase/kelch repeat superfamily protein	CDS	exon7
miR5672	gma-miR5672	Glyma02g04410	transporter associated with antigen processing protein 1	five_prime_UTR-CDS	exon2-exon2
miR5672	gma-miR5672	Glyma03g36430	Peptidase M28 family protein	CDS	exon6
miR5672	gma-miR5672	Glyma05g32450	chloroplastic NIFS-like cysteine desulfurase	three_prime_UTR	exon5
miR5672	gma-miR5672	Glyma07g36900	Nucleic acid-binding proteins superfamily	three_prime_UTR	exon13
miR5672	gma-miR5672	Glyma07g37630	P-loop containing nucleoside triphosphate hydrolases superfamily protein	CDS	exon2
miR5672	gma-miR5672	Glyma08g10420	ALG6, ALG8 glycosyltransferase family	CDS	exon5
miR5672	gma-miR5672	Glyma11g00770	.	five_prime_UTR	exon1
miR5672	gma-miR5672	Glyma12g23220	Peptidase M28 family protein	CDS	exon7
miR5672	gma-miR5672	Glyma13g32480	Sulfite exporter TauE/SafE family protein	CDS	exon4
miR5672	gma-miR5672	Glyma13g37650	galacturonosyltransferase 10	three_prime_UTR	exon2
miR5672	gma-miR5672	Glyma13g44445	Transmembrane amino acid transporter family protein	CDS	exon2
miR5672	gma-miR5672	Glyma14g01190	.	five_prime_UTR	exon1
miR5672	gma-miR5672	Glyma15g00870	Transmembrane amino acid transporter family protein	CDS	exon1
miR5672	gma-miR5672	Glyma16g14690	Domain of unknown function (DUF23)	CDS	exon2
miR5672	gma-miR5672	Glyma19g39080	Peptidase M28 family protein	CDS	exon6
miR5674	gma-miR5674b	Glyma05g28430	ATP binding;nucleic acid binding;helicases	CDS	exon1
miR5674	gma-miR5674b	Glyma07g11408	Pentatricopeptide repeat (PPR) superfamily protein	CDS	exon1
miR5674	gma-miR5674b	Glyma08g11441	ATP binding;nucleic acid binding;helicases	CDS	exon1
miR5674	gma-miR5674b	Glyma08g17053	Pentatricopeptide repeat (PPR) superfamily protein	CDS	exon1
miR5674	gma-miR5674b	Glyma09g30160	ATP binding;nucleic acid binding;helicases	CDS	exon2
miR5674	gma-miR5674b	Glyma09g30522	ATP binding;nucleic acid binding;helicases	CDS	exon1
miR5674	gma-miR5674b	Glyma09g30547	Pentatricopeptide repeat (PPR) superfamily protein	CDS	exon1
miR5674	gma-miR5674b	Glyma09g30571	ATP binding;nucleic acid binding;helicases	CDS	exon1
miR5674	gma-miR5674b	Glyma09g30621	ATP binding;nucleic acid binding;helicases	CDS	exon1
miR5674	gma-miR5674b	Glyma09g30621	ATP binding;nucleic acid binding;helicases	CDS	exon2
miR5674	gma-miR5674b	Glyma09g30635	ATP binding;nucleic acid binding;helicases	CDS	exon1
miR5674	gma-miR5674b	Glyma09g30680	ATP binding;nucleic acid binding;helicases	CDS	exon1
miR5674	gma-miR5674b	Glyma09g30680	ATP binding;nucleic acid binding;helicases	CDS	exon2
miR5674	gma-miR5674b	Glyma09g30708	ATP binding;nucleic acid binding;helicases	CDS	exon1
miR5674	gma-miR5674b	Glyma09g30732	ATP binding;nucleic acid binding;helicases	CDS	exon1
miR5674	gma-miR5674b	Glyma09g30740	Pentatricopeptide repeat (PPR) superfamily protein	CDS	exon2
miR5674	gma-miR5674b	Glyma09g30940	Pentatricopeptide repeat (PPR) superfamily protein	CDS	exon1
miR5674	gma-miR5674b	Glyma09g30940	Pentatricopeptide repeat (PPR) superfamily protein	CDS	exon2
miR5674	gma-miR5674b	Glyma10g00534	rna processing factor 2	CDS	exon1
miR5674	gma-miR5674b	Glyma13g31610	.	CDS	exon5
miR5674	gma-miR5674b	Glyma13g43880	pleiotropic drug resistance 12	CDS-CDS	exon11-exon12
miR5674	gma-miR5674b	Glyma16g06346	.	three_prime_UTR	exon2
miR5674	gma-miR5674b	Glyma16g27787	Pentatricopeptide repeat (PPR) superfamily protein	CDS	exon1
miR5674	gma-miR5674b	Glyma16g31963	ATP binding;nucleic acid binding;helicases	CDS	exon1
miR5674	gma-miR5674b	Glyma16g32210	Pentatricopeptide repeat (PPR) superfamily protein	CDS	exon1
miR5674	gma-miR5674b	Glyma18g39540	DIE2/ALG10 family	three_prime_UTR	exon6
miR5674	gma-miR5674b	Glyma18g39540	DIE2/ALG10 family	three_prime_UTR	exon7
miR5674	gma-miR5674b	Glyma18g39540	DIE2/ALG10 family	three_prime_UTR	exon8
miR5674	gma-miR5674b	Glyma18g39540	DIE2/ALG10 family	three_prime_UTR	exon9
miR5674	gma-miR5674b	Glyma19g36650	.	three_prime_UTR	exon1
miR5674	gma-miR5674b	Glyma20g20355	.	five_prime_UTR	exon1
miR5678	soy-miR115	Glyma02g09750	Protein kinase family protein	five_prime_UTR	exon1
miR5678	soy-miR115	Glyma03g04140	LRR and NB-ARC domains-containing disease resistance protein	CDS	exon1
miR5678	soy-miR115	Glyma03g33360	ATP phosphoribosyl transferase 2	CDS	exon4
miR5678	soy-miR115	Glyma03g33730	FASCICLIN-like arabinogalactan-protein 11	CDS	exon1
miR5678	soy-miR115	Glyma06g08937	chromatin-remodeling protein 11	three_prime_UTR	exon5
miR5678	soy-miR115	Glyma09g24260	Heavy metal transport/detoxification superfamily protein	CDS	exon3
miR5678	soy-miR115	Glyma09g26960	SEUSS-like 2	CDS-CDS	exon4-exon5
miR5678	soy-miR115	Glyma09g26960	SEUSS-like 2	CDS-CDS	exon6-exon7
miR5678	soy-miR115	Glyma10g32360	DREB2A-interacting protein 2	CDS	exon7
miR5678	soy-miR115	Glyma14g08960	succinate dehydrogenase 5	CDS	exon1
miR5678	soy-miR115	Glyma15g15960	pleiotropic regulatory locus 1	CDS-CDS	exon9-exon10
miR5678	soy-miR115	Glyma15g20460	Plant invertase/pectin methylesterase inhibitor superfamily	CDS	exon1
miR5678	soy-miR115	Glyma18g41090	ATP phosphoribosyl transferase 2	CDS	exon2
miR5678	soy-miR115	Glyma20g35250	DREB2A-interacting protein 1	CDS	exon5
miR5678	soy-miR115	Glyma20g36830	DREB2A-interacting protein 2	CDS	exon7
miR5761	gma-miR5761a	Glyma01g33080	.	CDS	exon2
miR5761	gma-miR5761a	Glyma03g29173	receptor-like kinase in flowers 1	five_prime_UTR	exon3
miR5761	gma-miR5761a	Glyma10g44170	homogentisate phytyltransferase 1	CDS	exon3
miR5761	gma-miR5761a	Glyma12g30780	cyclophilin71	CDS	exon11
miR5761	gma-miR5761a	Glyma13g39500	cyclophilin71	CDS	exon11
miR5761	gma-miR5761a	Glyma20g37093	P-loop containing nucleoside triphosphate hydrolases superfamily protein	CDS	exon4
miR5763	gma-miR5763a	Glyma14g36540	Transketolase family protein	CDS	exon8
miR5763	gma-miR5763a	Glyma15g05100	senescence associated gene 18	three_prime_UTR	exon7
miR5763	gma-miR5763a	Glyma19g38361	.	three_prime_UTR	exon3
miR5763	gma-miR5763a	Glyma19g42340	NPK1-related protein kinase 1	five_prime_UTR	exon1
miR5767	gma-miR5767	Glyma02g04720	F-box family protein	CDS	exon1
miR5767	gma-miR5767	Glyma05g06264	F-box and associated interaction domains-containing protein	CDS	exon1
miR5767	gma-miR5767	Glyma05g06276	F-box and associated interaction domains-containing protein	CDS	exon1
miR5767	gma-miR5767	Glyma05g06300	F-box family protein	CDS	exon1
miR5767	gma-miR5767	Glyma05g06306	F-box and associated interaction domains-containing protein	CDS	exon1
miR5767	gma-miR5767	Glyma06g13135	FTSH protease 11	CDS	exon1
miR5767	gma-miR5767	Glyma06g19220	F-box family protein	CDS	exon1
miR5767	gma-miR5767	Glyma08g14340	F-box and associated interaction domains-containing protein	CDS	exon1
miR5767	gma-miR5767	Glyma08g14840	bZIP transcription factor family protein	five_prime_UTR	exon1
miR5767	gma-miR5767	Glyma08g46760	F-box family protein	CDS	exon1
miR5767	gma-miR5767	Glyma08g46766	F-box and associated interaction domains-containing protein	CDS	exon1
miR5767	gma-miR5767	Glyma10g36440	cytochrome P450, family 716, subfamily A, polypeptide 2	CDS-CDS	exon1-exon2
miR5767	gma-miR5767	Glyma12g32280	basic helix-loop-helix (bHLH) DNA-binding superfamily protein	CDS	exon1
miR5767	gma-miR5767	Glyma16g26280	.	CDS	exon1
miR5767	gma-miR5767	Glyma17g12520	F-box and associated interaction domains-containing protein	CDS	exon1
miR5767	gma-miR5767	Glyma19g06583	F-box and associated interaction domains-containing protein	CDS	exon1
miR5767	gma-miR5767	Glyma19g06600	F-box and associated interaction domains-containing protein	CDS	exon1
miR5767	gma-miR5767	Glyma19g06630	F-box and associated interaction domains-containing protein	CDS	exon1
miR5767	gma-miR5767	Glyma19g06660	F-box and associated interaction domains-containing protein	CDS	exon1
miR5767	gma-miR5767	Glyma19g06690	F-box and associated interaction domains-containing protein	CDS	exon1
miR5767	gma-miR5767	Glyma19g06700	F-box and associated interaction domains-containing protein	CDS	exon1
miR5770	gma-miR5770b	Glyma02g44840	AT hook motif DNA-binding family protein	CDS	exon1
miR5770	gma-miR5770b	Glyma04g37740	CLPC homologue 1	three_prime_UTR	exon10
miR5770	gma-miR5770b	Glyma04g37740	CLPC homologue 1	three_prime_UTR	exon11
miR5770	gma-miR5770b	Glyma05g36760	.	three_prime_UTR	exon2
miR5770	gma-miR5770b	Glyma06g17360	CLPC homologue 1	three_prime_UTR	exon10
miR5770	gma-miR5770b	Glyma07g03840	indole-3-acetic acid inducible 19	five_prime_UTR	exon1
miR5770	gma-miR5770b	Glyma13g07955	white-brown complex homolog protein 11	CDS	exon3
miR5770	gma-miR5770b	Glyma17g02260	Copper amine oxidase family protein	CDS	exon1
miR5770	gma-miR5770a	Glyma01g07860	Copper amine oxidase family protein	CDS	exon1
miR5770	gma-miR5770a	Glyma02g13290	Copper amine oxidase family protein	five_prime_UTR	exon1
miR5770	gma-miR5770a	Glyma03g00770	MATE efflux family protein	CDS	exon7
miR5770	gma-miR5770a	Glyma17g01080	Outward rectifying potassium channel protein	CDS-three_prime_UTR	exon3-exon3
miR5770	gma-miR5770a	Glyma19g29970	MATE efflux family protein	CDS	exon7
miR5770	gma-miR5770a	Glyma20g28346	Copper amine oxidase family protein	CDS	exon1
miR5773	gma-miR5773	Glyma13g16461	alpha/beta-Hydrolases superfamily protein	three_prime_UTR	exon8
miR5773	gma-miR5773	Glyma16g25660	.	five_prime_UTR	exon1
miR5773	gma-miR5773	Glyma17g07050	P450 reductase 2	three_prime_UTR	exon17
miR5773	gma-miR5773	Glyma18g01020	SCP1-like small phosphatase 5	five_prime_UTR	exon1
miR5773	gma-miR5773	Glyma19g12090	Transcription factor jumonji (jmjC) domain-containing protein	CDS-CDS	exon3-exon4
miR5786	soy-miR152	Glyma09g06890	autoinhibited Ca2+ -ATPase, isoform 8	five_prime_UTR	exon1
miR5786	soy-miR152	Glyma15g18176	autoinhibited Ca2+ -ATPase, isoform 8	five_prime_UTR	exon1
miR828	gma-miR828a	Glyma05g01240	IQ-domain 31	CDS	exon6
miR828	gma-miR828a	Glyma05g01240	IQ-domain 31	CDS	exon7
miR828	gma-miR828a	Glyma09g37340	myb domain protein 30	CDS	exon3
miR828	gma-miR828a	Glyma10g10040	BEL1-like homeodomain 1	CDS	exon4
miR828	gma-miR828a	Glyma10g10040	BEL1-like homeodomain 1	CDS	exon6
miR828	gma-miR828a	Glyma10g35050	myb domain protein 4	CDS	exon3
miR828	gma-miR828a	Glyma10g35061	myb domain protein 5	CDS	exon3
miR828	gma-miR828a	Glyma13g34840	.	CDS	exon2
miR828	gma-miR828a	Glyma17g10660	IQ-domain 31	CDS	exon6
miR828	gma-miR828a	Glyma17g10660	IQ-domain 31	CDS	exon7
miR828	gma-miR828a	Glyma18g49360	myb domain protein 30	CDS	exon3
miR828	gma-miR828a	Glyma19g02051	CLAVATA3/ESR-RELATED 25	CDS	exon1
miR828	gma-miR828a	Glyma20g32500	myb domain protein 5	CDS	exon3
miR828	gma-miR828a	Glyma20g32510	myb domain protein 5	CDS	exon3
miR862	soy-miR150	Glyma02g43140	Glutaredoxin family protein	CDS	exon1
miR862	soy-miR150	Glyma04g36630	relative of early flowering 6	CDS	exon6
miR862	soy-miR150	Glyma11g13670	ARM repeat superfamily protein	CDS-CDS	exon14-exon15
miR862	soy-miR150	Glyma11g35580	Glutaredoxin family protein	CDS	exon1
miR862	soy-miR150	Glyma12g05671	ARM repeat superfamily protein	CDS-CDS	exon14-exon15
miR862	soy-miR150	Glyma14g06220	Glutaredoxin family protein	CDS	exon1
miR862	soy-miR150	Glyma14g37620	Glutaredoxin family protein	CDS	exon1
miR862	soy-miR150	Glyma18g02840	Glutaredoxin family protein	CDS	exon1
miR862	soy-miR150	Glyma18g51160	DNA/RNA polymerases superfamily protein	three_prime_UTR	exon19
soy-miR100378	soy-miR100378	Glyma01g34540	LOB domain-containing protein 18	three_prime_UTR	exon2
soy-miR100378	soy-miR100378	Glyma01g37460	Leucine-rich repeat (LRR) family protein	CDS	exon1
soy-miR100378	soy-miR100378	Glyma01g40540	.	five_prime_UTR	exon1
soy-miR100378	soy-miR100378	Glyma01g43410	Transducin/WD40 repeat-like superfamily protein	CDS	exon1
soy-miR100378	soy-miR100378	Glyma02g11810	.	three_prime_UTR	exon2
soy-miR100378	soy-miR100378	Glyma02g36680	MIF4G domain-containing protein / MA3 domain-containing protein	three_prime_UTR	exon9
soy-miR100378	soy-miR100378	Glyma02g41510	SC35-like splicing factor 30	five_prime_UTR	exon1
soy-miR100378	soy-miR100378	Glyma04g01971	Zn-dependent exopeptidases superfamily protein	CDS	exon1
soy-miR100378	soy-miR100378	Glyma04g09950	pyridoxin (pyrodoxamine) 5\'-phosphate oxidase	five_prime_UTR	exon1
soy-miR100378	soy-miR100378	Glyma04g38770	Protein kinase protein with adenine nucleotide alpha hydrolases-like domain	CDS	exon7
soy-miR100378	soy-miR100378	Glyma05g32030	26S proteasome regulatory subunit, putative (RPN5)	three_prime_UTR	exon11
soy-miR100378	soy-miR100378	Glyma05g32030	26S proteasome regulatory subunit, putative (RPN5)	three_prime_UTR	exon12
soy-miR100378	soy-miR100378	Glyma05g32301	inflorescence deficient in abscission (IDA)-like 2	three_prime_UTR	exon1
soy-miR100378	soy-miR100378	Glyma06g13390	alpha/beta-Hydrolases superfamily protein	CDS	exon4
soy-miR100378	soy-miR100378	Glyma06g16130	Protein kinase protein with adenine nucleotide alpha hydrolases-like domain	CDS	exon7
soy-miR100378	soy-miR100378	Glyma07g03831	Cyclin A2;4	CDS	exon11
soy-miR100378	soy-miR100378	Glyma08g12170	basic leucine-zipper 44	five_prime_UTR	exon1
soy-miR100378	soy-miR100378	Glyma08g18470	NAC domain containing protein 1	five_prime_UTR	exon1
soy-miR100378	soy-miR100378	Glyma08g21690	cytochrome c oxidase 19-2	three_prime_UTR	exon4
soy-miR100378	soy-miR100378	Glyma09g01140	Protein of unknown function (DUF3537)	three_prime_UTR	exon4
soy-miR100378	soy-miR100378	Glyma09g01570	pentatricopeptide (PPR) repeat-containing protein	CDS	exon1
soy-miR100378	soy-miR100378	Glyma10g08030	WUSCHEL related homeobox 8	five_prime_UTR	exon1
soy-miR100378	soy-miR100378	Glyma10g24550	Ankyrin repeat family protein	five_prime_UTR	exon1
soy-miR100378	soy-miR100378	Glyma11g01260	poly(ADP-ribose) glycohydrolase 2	CDS	exon1
soy-miR100378	soy-miR100378	Glyma11g09080	RWP-RK domain-containing protein	five_prime_UTR	exon1
soy-miR100378	soy-miR100378	Glyma11g20180	chaperonin-60alpha	five_prime_UTR	exon1
soy-miR100378	soy-miR100378	Glyma12g30630	MORN (Membrane Occupation and Recognition Nexus) repeat-containing protein	three_prime_UTR	exon11
soy-miR100378	soy-miR100378	Glyma12g33840	Protein of unknown function (DUF640)	five_prime_UTR	exon1
soy-miR100378	soy-miR100378	Glyma13g08060	.	CDS	exon2
soy-miR100378	soy-miR100378	Glyma13g20140	.	five_prime_UTR	exon1
soy-miR100378	soy-miR100378	Glyma13g31530	alpha 1,4-glycosyltransferase family protein	CDS	exon1
soy-miR100378	soy-miR100378	Glyma13g36940	prohibitin 1	five_prime_UTR	exon1
soy-miR100378	soy-miR100378	Glyma14g38120	Major facilitator superfamily protein	CDS	exon1
soy-miR100378	soy-miR100378	Glyma15g04160	SCARECROW-like 14	CDS	exon1
soy-miR100378	soy-miR100378	Glyma15g05530	nodulin MtN21 /EamA-like transporter family protein	three_prime_UTR	exon7
soy-miR100378	soy-miR100378	Glyma15g07510	Transducin/WD40 repeat-like superfamily protein	five_prime_UTR	exon1
soy-miR100378	soy-miR100378	Glyma15g12500	pentatricopeptide (PPR) repeat-containing protein	CDS	exon1
soy-miR100378	soy-miR100378	Glyma17g08030	MIF4G domain-containing protein / MA3 domain-containing protein	three_prime_UTR	exon9
soy-miR100378	soy-miR100378	Glyma17g15610	GATA transcription factor 26	five_prime_UTR	exon1
soy-miR100378	soy-miR100378	Glyma18g45970	Homeobox-leucine zipper family protein / lipid-binding START domain-containing protein	five_prime_UTR	exon1
soy-miR100378	soy-miR100378	Glyma19g00430	Core-2/I-branching beta-1,6-N-acetylglucosaminyltransferase family protein	five_prime_UTR	exon1
soy-miR100378	soy-miR100378	Glyma19g35560	heat shock cognate protein 70-1	five_prime_UTR	exon1
soy-miR100378	soy-miR100378	Glyma19g45090	AP2/B3-like transcriptional factor family protein	CDS	exon3
soy-miR100378	soy-miR100378	Glyma19g45090	AP2/B3-like transcriptional factor family protein	CDS	exon4
soy-miR100378	soy-miR100378	Glyma20g25041	isopentenyltransferase 1	five_prime_UTR	exon1
soy-miR104	soy-miR104	Glyma01g26750	laccase 7	three_prime_UTR	exon6
soy-miR104	soy-miR104	Glyma07g39030	Met-10+ like family protein / kelch repeat-containing protein	CDS	exon3
soy-miR104	soy-miR104	Glyma14g16680	TBP-associated factor 7	five_prime_UTR	exon1
soy-miR104	soy-miR104	Glyma14g16981	.	five_prime_UTR	exon1
soy-miR104	soy-miR104	Glyma14g28953	plastid division1	five_prime_UTR	exon1
soy-miR104	soy-miR104	Glyma16g05740	Ubiquitin family protein	five_prime_UTR	exon1
soy-miR105	soy-miR105	Glyma01g15506	Plastid-lipid associated protein PAP / fibrillin family protein	three_prime_UTR	exon2
soy-miR105	soy-miR105	Glyma09g24820	MATE efflux family protein	three_prime_UTR	exon7
soy-miR105	soy-miR105	Glyma17g33550	B-block binding subunit of TFIIIC	CDS	exon6
soy-miR106	soy-miR106	Glyma01g42480	nuclear RNA polymerase D1A	CDS	exon17
soy-miR106	soy-miR106	Glyma04g04900	heptahelical protein 4	CDS	exon2
soy-miR106	soy-miR106	Glyma04g41520	.	three_prime_UTR	exon5
soy-miR106	soy-miR106	Glyma05g24130	RNA-binding (RRM/RBD/RNP motifs) family protein	CDS	exon8
soy-miR106	soy-miR106	Glyma06g41200	beta glucosidase 41	five_prime_UTR	exon1
soy-miR106	soy-miR106	Glyma07g32180	homeobox-1	five_prime_UTR	exon1
soy-miR106	soy-miR106	Glyma07g39943	.	CDS	exon1
soy-miR106	soy-miR106	Glyma08g47630	inositol transporter 1	CDS	exon4
soy-miR106	soy-miR106	Glyma10g00460	Protein of unknown function (DUF506)	three_prime_UTR	exon3
soy-miR106	soy-miR106	Glyma10g07270	Eukaryotic aspartyl protease family protein	three_prime_UTR	exon12
soy-miR106	soy-miR106	Glyma10g11100	Peptidase M28 family protein	CDS-CDS	exon9-exon10
soy-miR106	soy-miR106	Glyma10g38950	.	three_prime_UTR	exon5
soy-miR106	soy-miR106	Glyma10g38950	.	three_prime_UTR	exon6
soy-miR106	soy-miR106	Glyma14g01670	cellulose synthase like E1	three_prime_UTR	exon4
soy-miR106	soy-miR106	Glyma14g01670	cellulose synthase like E1	three_prime_UTR	exon5
soy-miR106	soy-miR106	Glyma15g05290	Plastid-lipid associated protein PAP / fibrillin family protein	CDS	exon1
soy-miR106	soy-miR106	Glyma15g15250	RNA polymerases M/15 Kd subunit	three_prime_UTR	exon4
soy-miR106	soy-miR106	Glyma15g43170	topoisomerase II	CDS	exon10
soy-miR106	soy-miR106	Glyma17g00830	calcineurin B-like 3	three_prime_UTR	exon10
soy-miR106	soy-miR106	Glyma17g00830	calcineurin B-like 3	three_prime_UTR	exon9
soy-miR106	soy-miR106	Glyma18g05630	cytochrome P450, family 714, subfamily A, polypeptide 1	three_prime_UTR	exon5
soy-miR106	soy-miR106	Glyma18g13200	Cytochrome b561/ferric reductase transmembrane protein family	three_prime_UTR	exon4
soy-miR106	soy-miR106	Glyma18g18810	K+ uptake permease 6	five_prime_UTR	exon1
soy-miR109	soy-miR109	Glyma01g30320	HEAT repeat-containing protein	CDS	exon5
soy-miR109	soy-miR109	Glyma03g07790	HEAT repeat-containing protein	CDS	exon5
soy-miR109	soy-miR109	Glyma03g29100	P-loop nucleoside triphosphate hydrolases superfamily protein with CH (Calponin Homology) domain	three_prime_UTR	exon20
soy-miR109	soy-miR109	Glyma03g29100	P-loop nucleoside triphosphate hydrolases superfamily protein with CH (Calponin Homology) domain	three_prime_UTR	exon6
soy-miR109	soy-miR109	Glyma0472s50	HEAT repeat-containing protein	CDS	exon5
soy-miR109	soy-miR109	Glyma04g37551	DHHC-type zinc finger family protein	CDS	exon4
soy-miR109	soy-miR109	Glyma06g17505	DHHC-type zinc finger family protein	CDS	exon4
soy-miR109	soy-miR109	Glyma14g17690	exocyst subunit exo70 family protein G1	three_prime_UTR	exon2
soy-miR1093	soy-miR1093	Glyma01g22554	Protein kinase superfamily protein	five_prime_UTR	exon1
soy-miR1093	soy-miR1093	Glyma04g02160	enoyl-CoA hydratase 2	three_prime_UTR	exon11
soy-miR1093	soy-miR1093	Glyma04g12273	Far-red impaired responsive (FAR1) family protein	three_prime_UTR	exon5
soy-miR1093	soy-miR1093	Glyma06g23830	auxin response factor 4	CDS	exon5
soy-miR1093	soy-miR1093	Glyma10g34030	Shugoshin C terminus	CDS	exon11
soy-miR1093	soy-miR1093	Glyma10g34030	Shugoshin C terminus	CDS	exon12
soy-miR1093	soy-miR1093	Glyma15g29880	Leucine-rich repeat protein kinase family protein	CDS	exon6
soy-miR1093	soy-miR1093	Glyma20g11970	early nodulin-like protein 20	CDS	exon1
soy-miR110	soy-miR110	Glyma01g06192	myb domain protein 106	CDS	exon3
soy-miR110	soy-miR110	Glyma01g30350	Rhodanese/Cell cycle control phosphatase superfamily protein	three_prime_UTR	exon2
soy-miR110	soy-miR110	Glyma01g41770	Nodulin MtN21 /EamA-like transporter family protein	five_prime_UTR	exon1
soy-miR110	soy-miR110	Glyma02g05230	Senescence/dehydration-associated protein-related	CDS	exon2
soy-miR110	soy-miR110	Glyma02g12242	myb domain protein 16	CDS	exon3
soy-miR110	soy-miR110	Glyma02g12254	myb domain protein 106	CDS	exon3
soy-miR110	soy-miR110	Glyma02g35443	plant U-box 24	CDS	exon1
soy-miR110	soy-miR110	Glyma03g14615	Disease resistance protein (TIR-NBS-LRR class) family	CDS	exon2
soy-miR110	soy-miR110	Glyma04g12100	.	CDS	exon7
soy-miR110	soy-miR110	Glyma06g04010	myb domain protein r1	five_prime_UTR	exon1
soy-miR110	soy-miR110	Glyma06g11220	.	CDS	exon7
soy-miR110	soy-miR110	Glyma06g18050	.	CDS-CDS	exon2-exon3
soy-miR110	soy-miR110	Glyma06g18050	.	CDS-CDS	exon3-exon4
soy-miR110	soy-miR110	Glyma07g30290	mitochondrial HSO70 2	CDS	exon5
soy-miR110	soy-miR110	Glyma07g39000	Protein of unknown function, DUF584	three_prime_UTR	exon1
soy-miR110	soy-miR110	Glyma07g40231	cullin-associated and neddylation dissociated	CDS	exon10
soy-miR110	soy-miR110	Glyma08g18068	2-oxoglutarate (2OG) and Fe(II)-dependent oxygenase superfamily protein	CDS-CDS	exon1-exon2
soy-miR110	soy-miR110	Glyma09g15281	nodulin MtN21 /EamA-like transporter family protein	three_prime_UTR	exon10
soy-miR110	soy-miR110	Glyma09g15290	.	three_prime_UTR	exon2
soy-miR110	soy-miR110	Glyma09g16997	.	CDS	exon2
soy-miR110	soy-miR110	Glyma09g29480	Peptidoglycan-binding LysM domain-containing protein	CDS	exon3
soy-miR110	soy-miR110	Glyma10g34475	Dihydrolipoamide acetyltransferase, long form protein	CDS-CDS	exon13-exon14
soy-miR110	soy-miR110	Glyma10g39430	amine oxidase 1	CDS	exon1
soy-miR110	soy-miR110	Glyma11g03930	receptor-like protein kinase 1	CDS	exon2
soy-miR110	soy-miR110	Glyma12g34290	Domain of unknown function (DUF1995)	CDS	exon1
soy-miR110	soy-miR110	Glyma12g36790	Disease resistance protein (TIR-NBS-LRR class) family	CDS	exon2
soy-miR110	soy-miR110	Glyma13g10820	phosphorylcholine cytidylyltransferase2	CDS	exon8
soy-miR110	soy-miR110	Glyma13g30590	IQ-domain 9	three_prime_UTR	exon6
soy-miR110	soy-miR110	Glyma13g30590	IQ-domain 9	three_prime_UTR	exon7
soy-miR110	soy-miR110	Glyma13g31595	.	CDS	exon1
soy-miR110	soy-miR110	Glyma13g41210	TRF-like 2	CDS	exon8
soy-miR110	soy-miR110	Glyma15g10820	Bax inhibitor-1 family protein	three_prime_UTR	exon4
soy-miR110	soy-miR110	Glyma16g23131	PIF1 helicase	CDS-CDS	exon2-exon3
soy-miR110	soy-miR110	Glyma16g32203	2-oxoglutarate (2OG) and Fe(II)-dependent oxygenase superfamily protein	CDS	exon3
soy-miR110	soy-miR110	Glyma16g32220	2-oxoglutarate (2OG) and Fe(II)-dependent oxygenase superfamily protein	CDS	exon3
soy-miR110	soy-miR110	Glyma16g33890	Peptidoglycan-binding LysM domain-containing protein	CDS	exon3
soy-miR110	soy-miR110	Glyma17g13975	.	three_prime_UTR	exon4
soy-miR110	soy-miR110	Glyma18g46280	peptidoglycan-binding LysM domain-containing protein	CDS	exon2
soy-miR110	soy-miR110	Glyma18g47720	Tyrosine phosphatase family protein	five_prime_UTR	exon1
soy-miR110	soy-miR110	Glyma19g06773	Enhancer of polycomb-like transcription factor protein	five_prime_UTR	exon1
soy-miR110	soy-miR110	Glyma19g39920	senescence-associated gene 21	five_prime_UTR	exon1
soy-miR110	soy-miR110	Glyma20g00970	cytochrome P450, family 71, subfamily B, polypeptide 34	CDS	exon1
soy-miR110	soy-miR110	Glyma20g01091	cytochrome P450, family 71, subfamily A, polypeptide 22	CDS-CDS	exon1-exon2
soy-miR110	soy-miR110	Glyma20g33080	Dihydrolipoamide acetyltransferase, long form protein	CDS-CDS	exon13-exon14
soy-miR117	soy-miR117	Glyma01g39110	Transducin/WD40 repeat-like superfamily protein	CDS	exon6
soy-miR117	soy-miR117	Glyma03g39130	thioredoxin family protein	three_prime_UTR	exon11
soy-miR117	soy-miR117	Glyma05g21910	cation exchanger 6	three_prime_UTR	exon6
soy-miR117	soy-miR117	Glyma05g26210	K+ uptake permease 11	five_prime_UTR	exon1
soy-miR117	soy-miR117	Glyma08g44910	cation exchanger 5	three_prime_UTR	exon10
soy-miR117	soy-miR117	Glyma08g44910	cation exchanger 5	three_prime_UTR	exon11
soy-miR117	soy-miR117	Glyma08g44910	cation exchanger 5	three_prime_UTR	exon12
soy-miR117	soy-miR117	Glyma10g31890	Translation initiation factor IF6	three_prime_UTR	exon3
soy-miR117	soy-miR117	Glyma13g19570	C2H2-type zinc finger family protein	three_prime_UTR	exon1
soy-miR120	soy-miR120	Glyma11g04720	peroxisomal NAD-malate dehydrogenase 1	five_prime_UTR-CDS	exon1-exon1
soy-miR123	soy-miR123	Glyma13g40930	RNA-binding (RRM/RBD/RNP motifs) family protein	CDS	exon2
soy-miR123	soy-miR123	Glyma15g40950	NAC (No Apical Meristem) domain transcriptional regulator superfamily protein	three_prime_UTR	exon3
soy-miR125	soy-miR125	Glyma10g33580	Transducin/WD40 repeat-like superfamily protein	five_prime_UTR	exon1
soy-miR125	soy-miR125	Glyma14g01730	nicotinate/nicotinamide mononucleotide adenyltransferase	three_prime_UTR	exon10
soy-miR125	soy-miR125	Glyma17g16041	nicotinate/nicotinamide mononucleotide adenyltransferase	three_prime_UTR	exon10
soy-miR125	soy-miR125	Glyma19g27001	nicotinate/nicotinamide mononucleotide adenyltransferase	three_prime_UTR	exon6
soy-miR127	soy-miR127	Glyma04g27100	annexin 8	three_prime_UTR	exon5
soy-miR127	soy-miR127	Glyma04g27100	annexin 8	three_prime_UTR	exon6
soy-miR127	soy-miR127	Glyma08g44921	cation exchanger 5	CDS	exon4
soy-miR127	soy-miR127	Glyma08g44921	cation exchanger 5	CDS	exon5
soy-miR127	soy-miR127	Glyma17g11250	Protein of unknown function (DUF1336)	CDS	exon19
soy-miR127	soy-miR127	Glyma18g03450	HAD superfamily, subfamily IIIB acid phosphatase	three_prime_UTR	exon5
soy-miR128	soy-miR128	Glyma19g32080	NB-ARC domain-containing disease resistance protein	three_prime_UTR	exon3
soy-miR130	soy-miR130	Glyma02g01400	glycerol-3-phosphate acyltransferase 3	five_prime_UTR	exon1
soy-miR130	soy-miR130	Glyma02g43610	Calcineurin-like metallo-phosphoesterase superfamily protein	three_prime_UTR	exon4
soy-miR130	soy-miR130	Glyma02g43610	Calcineurin-like metallo-phosphoesterase superfamily protein	three_prime_UTR	exon5
soy-miR130	soy-miR130	Glyma02g43610	Calcineurin-like metallo-phosphoesterase superfamily protein	three_prime_UTR	exon6
soy-miR130	soy-miR130	Glyma03g19920	RPM1 interacting protein 4	three_prime_UTR	exon4
soy-miR130	soy-miR130	Glyma03g26940	UDP-Glycosyltransferase superfamily protein	CDS	exon1
soy-miR130	soy-miR130	Glyma04g12845	Protein of unknown function (DUF1022)	CDS	exon1
soy-miR130	soy-miR130	Glyma04g42047	.	CDS-CDS	exon3-exon4
soy-miR130	soy-miR130	Glyma05g08590	carbonic anhydrase 1	five_prime_UTR	exon1
soy-miR130	soy-miR130	Glyma05g22410	formin homolog 6	five_prime_UTR	exon1
soy-miR130	soy-miR130	Glyma05g31270	peroxisomal ABC transporter 1	five_prime_UTR	exon1
soy-miR130	soy-miR130	Glyma06g08980	.	five_prime_UTR	exon1
soy-miR130	soy-miR130	Glyma06g41180	Uncharacterised conserved protein (UCP012943)	three_prime_UTR	exon4
soy-miR130	soy-miR130	Glyma08g12090	Protein of unknown function (DUF1644)	three_prime_UTR	exon2
soy-miR130	soy-miR130	Glyma09g31951	alpha/beta-Hydrolases superfamily protein	five_prime_UTR	exon1
soy-miR130	soy-miR130	Glyma09g40880	Leucine-rich repeat protein kinase family protein	three_prime_UTR	exon21
soy-miR130	soy-miR130	Glyma09g40880	Leucine-rich repeat protein kinase family protein	three_prime_UTR	exon22
soy-miR130	soy-miR130	Glyma09g41110	Leucine-rich receptor-like protein kinase family protein	three_prime_UTR	exon2
soy-miR130	soy-miR130	Glyma11g13950	.	three_prime_UTR	exon4
soy-miR130	soy-miR130	Glyma12g17225	.	three_prime_UTR	exon3
soy-miR130	soy-miR130	Glyma13g33792	RNI-like superfamily protein	CDS	exon1
soy-miR130	soy-miR130	Glyma14g01780	Pyridoxal-5\'-phosphate-dependent enzyme family protein	three_prime_UTR	exon6
soy-miR130	soy-miR130	Glyma14g15390	pleiotropic drug resistance 12	CDS	exon24
soy-miR130	soy-miR130	Glyma14g19220	arabinose kinase	three_prime_UTR	exon29
soy-miR130	soy-miR130	Glyma14g19220	arabinose kinase	three_prime_UTR	exon30
soy-miR130	soy-miR130	Glyma17g13100	CLAVATA3/ESR-RELATED 13	five_prime_UTR	exon1
soy-miR130	soy-miR130	Glyma17g13930	ATP synthase delta-subunit gene	three_prime_UTR	exon1
soy-miR130	soy-miR130	Glyma17g17460	formin homolog 6	five_prime_UTR	exon1
soy-miR130	soy-miR130	Glyma17g27370	F-box/RNI-like/FBD-like domains-containing protein	CDS	exon1
soy-miR130	soy-miR130	Glyma18g24356	ABC transporter family protein	five_prime_UTR	exon1
soy-miR130	soy-miR130	Glyma18g44790	ARM repeat superfamily protein	CDS	exon3
soy-miR130	soy-miR130	Glyma19g01050	carbonic anhydrase 1	five_prime_UTR	exon1
soy-miR131	soy-miR131	Glyma03g25770	WRKY family transcription factor	CDS	exon1
soy-miR131	soy-miR131	Glyma07g13611	WRKY family transcription factor	CDS	exon1
soy-miR131	soy-miR131	Glyma08g23160	Integrase-type DNA-binding superfamily protein	three_prime_UTR	exon2
soy-miR131	soy-miR131	Glyma10g06460	TBP-associated factor 8	three_prime_UTR	exon1
soy-miR131	soy-miR131	Glyma11g04831	.	five_prime_UTR	exon1
soy-miR131	soy-miR131	Glyma11g13510	Basic-leucine zipper (bZIP) transcription factor family protein	CDS	exon5
soy-miR131	soy-miR131	Glyma11g19900	.	CDS	exon11
soy-miR131	soy-miR131	Glyma11g19900	.	CDS	exon8
soy-miR131	soy-miR131	Glyma11g19900	.	CDS	exon9
soy-miR131	soy-miR131	Glyma12g08570	.	CDS	exon11
soy-miR131	soy-miR131	Glyma13g18773	.	three_prime_UTR	exon3
soy-miR131	soy-miR131	Glyma13g18773	.	three_prime_UTR	exon4
soy-miR131	soy-miR131	Glyma19g01420	RING/U-box superfamily protein	three_prime_UTR	exon2
soy-miR131	soy-miR131	Glyma19g22370	Leucine-rich repeat protein kinase family protein	five_prime_UTR	exon2
soy-miR131	soy-miR131	Glyma20g36251	Protein kinase superfamily protein	CDS	exon5
soy-miR134	soy-miR134	Glyma13g17413	alpha/beta-Hydrolases superfamily protein	CDS	exon3
soy-miR134	soy-miR134	Glyma13g17413	alpha/beta-Hydrolases superfamily protein	CDS	exon4
soy-miR134	soy-miR134	Glyma15g17810	OSBP(oxysterol binding protein)-related protein 4C	CDS	exon3
soy-miR135	soy-miR135	Glyma09g12116	TTF-type zinc finger protein with HAT dimerisation domain	CDS	exon1
soy-miR135	soy-miR135	Glyma14g13420	PPPDE putative thiol peptidase family protein	three_prime_UTR	exon3
soy-miR135	soy-miR135	Glyma17g11440	Ubiquitin-like superfamily protein	CDS	exon13
soy-miR135	soy-miR135	Glyma17g11440	Ubiquitin-like superfamily protein	CDS	exon14
soy-miR136	soy-miR136	Glyma02g47611	histidine kinase 2	CDS	exon11
soy-miR136	soy-miR136	Glyma03g39070	Predicted AT-hook DNA-binding family protein	CDS	exon1
soy-miR136	soy-miR136	Glyma03g39090	Predicted AT-hook DNA-binding family protein	CDS	exon1
soy-miR136	soy-miR136	Glyma07g38435	.	CDS	exon1
soy-miR136	soy-miR136	Glyma11g36770	zinc finger (C2H2 type) family protein	CDS	exon1
soy-miR136	soy-miR136	Glyma13g16650	MAP kinase kinase 2	CDS	exon5
soy-miR136	soy-miR136	Glyma13g16650	MAP kinase kinase 2	CDS	exon6
soy-miR136	soy-miR136	Glyma13g44860	RING/U-box superfamily protein	CDS	exon3
soy-miR136	soy-miR136	Glyma15g05530	nodulin MtN21 /EamA-like transporter family protein	five_prime_UTR	exon1
soy-miR136	soy-miR136	Glyma20g08390	Predicted AT-hook DNA-binding family protein	CDS	exon1
soy-miR137	soy-miR137	Glyma02g34470	S-adenosyl-L-methionine-dependent methyltransferases superfamily protein	three_prime_UTR	exon7
soy-miR144	soy-miR144	Glyma01g36130	Subtilase family protein	CDS	exon1
soy-miR144	soy-miR144	Glyma03g02620	LOB domain-containing protein 18	five_prime_UTR	exon1
soy-miR144	soy-miR144	Glyma03g06734	Eukaryotic aspartyl protease family protein	CDS	exon2
soy-miR144	soy-miR144	Glyma04g32460	gamma subunit of Mt ATP synthase	five_prime_UTR	exon1
soy-miR144	soy-miR144	Glyma04g37980	NAD(P)-binding Rossmann-fold superfamily protein	three_prime_UTR	exon4
soy-miR144	soy-miR144	Glyma05g07680	calcium sensing receptor	CDS	exon3
soy-miR144	soy-miR144	Glyma05g31670	ABC2 homolog 13	CDS	exon12
soy-miR144	soy-miR144	Glyma05g36560	Transducin/WD40 repeat-like superfamily protein	five_prime_UTR	exon1
soy-miR144	soy-miR144	Glyma06g17080	NAD(P)-binding Rossmann-fold superfamily protein	three_prime_UTR	exon4
soy-miR144	soy-miR144	Glyma06g41180	Uncharacterised conserved protein (UCP012943)	five_prime_UTR	exon1
soy-miR144	soy-miR144	Glyma07g01250	beta galactosidase 1	five_prime_UTR	exon1
soy-miR144	soy-miR144	Glyma07g02090	photosystem II 11 kDa protein-related	three_prime_UTR	exon3
soy-miR144	soy-miR144	Glyma07g02090	photosystem II 11 kDa protein-related	three_prime_UTR	exon4
soy-miR144	soy-miR144	Glyma08g14920	ABC2 homolog 13	CDS	exon12
soy-miR144	soy-miR144	Glyma08g15430	Transcription elongation factor (TFIIS) family protein	five_prime_UTR	exon1
soy-miR144	soy-miR144	Glyma08g18540	Chaperone DnaJ-domain superfamily protein	CDS	exon3
soy-miR144	soy-miR144	Glyma08g18540	Chaperone DnaJ-domain superfamily protein	CDS	exon4
soy-miR144	soy-miR144	Glyma09g27804	cysteine-rich RLK (RECEPTOR-like protein kinase) 23	CDS	exon2
soy-miR144	soy-miR144	Glyma11g03770	myb domain protein 32	CDS	exon1
soy-miR144	soy-miR144	Glyma12g02720	.	five_prime_UTR	exon1
soy-miR144	soy-miR144	Glyma12g34340	HSP20-like chaperones superfamily protein	three_prime_UTR	exon2
soy-miR144	soy-miR144	Glyma13g37770	Wound-responsive family protein	CDS	exon1
soy-miR144	soy-miR144	Glyma13g42930	Leucine-rich repeat protein kinase family protein	CDS	exon3
soy-miR144	soy-miR144	Glyma13g42941	Leucine-rich repeat transmembrane protein kinase protein	CDS	exon3
soy-miR144	soy-miR144	Glyma13g42950	Leucine-rich repeat transmembrane protein kinase protein	CDS	exon5
soy-miR144	soy-miR144	Glyma14g10940	indeterminate(ID)-domain 7	three_prime_UTR	exon4
soy-miR144	soy-miR144	Glyma14g25413	wall-associated kinase 2	CDS	exon1
soy-miR144	soy-miR144	Glyma15g02440	Leucine-rich repeat transmembrane protein kinase protein	CDS	exon9
soy-miR144	soy-miR144	Glyma15g02450	Leucine-rich repeat transmembrane protein kinase protein	CDS	exon2
soy-miR144	soy-miR144	Glyma15g02470	Leucine-rich repeat transmembrane protein kinase protein	CDS	exon2
soy-miR144	soy-miR144	Glyma15g02490	Leucine-rich repeat protein kinase family protein	CDS	exon2
soy-miR144	soy-miR144	Glyma15g02510	Leucine-rich repeat protein kinase family protein	CDS	exon2
soy-miR144	soy-miR144	Glyma15g02520	Leucine-rich repeat protein kinase family protein	CDS	exon2
soy-miR144	soy-miR144	Glyma16g08030	like SEX4 1	CDS	exon3
soy-miR144	soy-miR144	Glyma17g09170	calcium sensing receptor	CDS	exon3
soy-miR144	soy-miR144	Glyma18g10300	.	five_prime_UTR	exon1
soy-miR144	soy-miR144	Glyma19g11100	like SEX4 1	CDS	exon3
soy-miR146	soy-miR146	Glyma05g10756	ARID/BRIGHT DNA-binding domain-containing protein	CDS-CDS	exon1-exon2
soy-miR146	soy-miR146	Glyma08g02990	Transducin/WD40 repeat-like superfamily protein	five_prime_UTR	exon1
soy-miR146	soy-miR146	Glyma14g37730	UDP-Glycosyltransferase superfamily protein	CDS	exon2
soy-miR146	soy-miR146	Glyma17g04940	Plant invertase/pectin methylesterase inhibitor superfamily	CDS	exon2
soy-miR146	soy-miR146	Glyma18g11620	fatty acid desaturase A	five_prime_UTR	exon1
soy-miR147	soy-miR147	Glyma19g07700	Disease resistance protein (TIR-NBS-LRR class) family	CDS	exon1
soy-miR148	soy-miR148	Glyma02g07400	Mitochondrial substrate carrier family protein	three_prime_UTR	exon4
soy-miR148	soy-miR148	Glyma04g38650	amino acid permease 2	CDS	exon3
soy-miR148	soy-miR148	Glyma04g40391	.	five_prime_UTR	exon2
soy-miR148	soy-miR148	Glyma05g34730	zinc finger protein-related	three_prime_UTR	exon14
soy-miR148	soy-miR148	Glyma06g16340	amino acid permease 2	CDS	exon3
soy-miR148	soy-miR148	Glyma11g04530	glycine decarboxylase complex H	three_prime_UTR	exon3
soy-miR15	soy-miR49	Glyma08g20500	F-box/RNI-like/FBD-like domains-containing protein	three_prime_UTR	exon4
soy-miR15	soy-miR49	Glyma11g37070	HCP-like superfamily protein with MYND-type zinc finger	three_prime_UTR	exon2
soy-miR15	soy-miR49	Glyma11g37070	HCP-like superfamily protein with MYND-type zinc finger	three_prime_UTR	exon3
soy-miR15	soy-miR49	Glyma15g02410	ATP-dependent peptidases;nucleotide binding;serine-type endopeptidases;DNA helicases;ATP binding;damaged DNA binding;nucleoside-triphosphatases	CDS-CDS	exon10-exon11
soy-miR15	soy-miR15a	Glyma03g03063	SEC6	three_prime_UTR	exon12
soy-miR15	soy-miR15a	Glyma03g03063	SEC6	three_prime_UTR	exon13
soy-miR15	soy-miR15a	Glyma10g35890	cytosolic invertase 2	CDS	exon4
soy-miR15	soy-miR15a	Glyma11g10400	Plant neutral invertase family protein	CDS	exon2
soy-miR15	soy-miR15a	Glyma12g02690	Plant neutral invertase family protein	CDS	exon4
soy-miR15	soy-miR15a	Glyma20g31730	cytosolic invertase 2	CDS	exon4
soy-miR155	soy-miR155	Glyma07g36065	calcium-dependent lipid-binding family protein	CDS-CDS	exon28-exon29
soy-miR155	soy-miR155	Glyma19g33611	reduced epidermal fluorescence 4	five_prime_UTR	exon1
soy-miR161	soy-miR161	Glyma16g01940	NAC transcription factor-like 9	CDS	exon5
soy-miR162	soy-miR162	Glyma07g33960	myb domain protein 3	five_prime_UTR	exon1
soy-miR162	soy-miR162	Glyma09g39260	rna processing factor 2	CDS	exon2
soy-miR162	soy-miR162	Glyma18g51090	O-fucosyltransferase family protein	five_prime_UTR	exon1
soy-miR162	soy-miR162	Glyma19g04890	GDSL-motif lipase 7	five_prime_UTR	exon1
soy-miR163408	soy-miR163408	Glyma0024s00260	S-adenosyl-L-methionine-dependent methyltransferases superfamily protein	CDS	exon4
soy-miR163408	soy-miR163408	Glyma01g45690	.	CDS	exon3
soy-miR163408	soy-miR163408	Glyma03g42510	ARM repeat superfamily protein	five_prime_UTR	exon1
soy-miR163408	soy-miR163408	Glyma0679s50	Tetratricopeptide repeat (TPR)-like superfamily protein	CDS	exon2
soy-miR163408	soy-miR163408	Glyma07g11290	rna processing factor 2	CDS	exon2
soy-miR163408	soy-miR163408	Glyma07g11408	Pentatricopeptide repeat (PPR) superfamily protein	CDS	exon1
soy-miR163408	soy-miR163408	Glyma07g15480	ACC oxidase 1	CDS	exon2
soy-miR163408	soy-miR163408	Glyma07g15480	ACC oxidase 1	CDS	exon3
soy-miR163408	soy-miR163408	Glyma08g43460	IAA carboxylmethyltransferase 1	CDS	exon1
soy-miR163408	soy-miR163408	Glyma08g44130	DEK domain-containing chromatin associated protein	CDS	exon2
soy-miR163408	soy-miR163408	Glyma08g44130	DEK domain-containing chromatin associated protein	CDS	exon3
soy-miR163408	soy-miR163408	Glyma09g07250	ATP binding;nucleic acid binding;helicases	CDS	exon1
soy-miR163408	soy-miR163408	Glyma09g07290	ATP binding;nucleic acid binding;helicases	CDS	exon1
soy-miR163408	soy-miR163408	Glyma09g27827	DIRP ;Myb-like DNA-binding domain	CDS-CDS	exon3-exon4
soy-miR163408	soy-miR163408	Glyma09g30160	ATP binding;nucleic acid binding;helicases	CDS	exon2
soy-miR163408	soy-miR163408	Glyma09g30522	ATP binding;nucleic acid binding;helicases	CDS	exon1
soy-miR163408	soy-miR163408	Glyma09g30547	Pentatricopeptide repeat (PPR) superfamily protein	CDS	exon1
soy-miR163408	soy-miR163408	Glyma09g30571	ATP binding;nucleic acid binding;helicases	CDS	exon1
soy-miR163408	soy-miR163408	Glyma09g30621	ATP binding;nucleic acid binding;helicases	CDS	exon1
soy-miR163408	soy-miR163408	Glyma09g30621	ATP binding;nucleic acid binding;helicases	CDS	exon2
soy-miR163408	soy-miR163408	Glyma09g30635	ATP binding;nucleic acid binding;helicases	CDS	exon1
soy-miR163408	soy-miR163408	Glyma09g30732	ATP binding;nucleic acid binding;helicases	CDS	exon1
soy-miR163408	soy-miR163408	Glyma09g30740	Pentatricopeptide repeat (PPR) superfamily protein	CDS	exon2
soy-miR163408	soy-miR163408	Glyma09g30951	ATP binding;nucleic acid binding;helicases	CDS	exon3
soy-miR163408	soy-miR163408	Glyma09g39260	rna processing factor 2	CDS	exon1
soy-miR163408	soy-miR163408	Glyma09g39260	rna processing factor 2	CDS	exon2
soy-miR163408	soy-miR163408	Glyma11g10500	Pentatricopeptide repeat (PPR) superfamily protein	CDS	exon1
soy-miR163408	soy-miR163408	Glyma12g02811	Pentatricopeptide repeat (PPR) superfamily protein	CDS	exon1
soy-miR163408	soy-miR163408	Glyma12g03530	.	five_prime_UTR	exon1
soy-miR163408	soy-miR163408	Glyma12g13601	ATP binding;nucleic acid binding;helicases	CDS	exon3
soy-miR163408	soy-miR163408	Glyma12g25726	Pentatricopeptide repeat (PPR) superfamily protein	CDS	exon3
soy-miR163408	soy-miR163408	Glyma12g35980	Plant protein of unknown function (DUF641)	CDS	exon3
soy-miR163408	soy-miR163408	Glyma14g01770	.	CDS	exon3
soy-miR163408	soy-miR163408	Glyma14g38270	Tetratricopeptide repeat (TPR)-like superfamily protein	CDS	exon1
soy-miR163408	soy-miR163408	Glyma16g06320	Tetratricopeptide repeat (TPR)-like superfamily protein	CDS	exon1
soy-miR163408	soy-miR163408	Glyma16g25410	Tetratricopeptide repeat (TPR)-like superfamily protein	CDS	exon1
soy-miR163408	soy-miR163408	Glyma16g25410	Tetratricopeptide repeat (TPR)-like superfamily protein	CDS	exon2
soy-miR163408	soy-miR163408	Glyma16g27787	Pentatricopeptide repeat (PPR) superfamily protein	CDS	exon1
soy-miR163408	soy-miR163408	Glyma16g27802	Pentatricopeptide repeat (PPR) superfamily protein	CDS	exon1
soy-miR163408	soy-miR163408	Glyma16g28020	Pentatricopeptide repeat (PPR) superfamily protein	CDS	exon1
soy-miR163408	soy-miR163408	Glyma16g31949	Pentatricopeptide repeat (PPR) superfamily protein	CDS	exon1
soy-miR163408	soy-miR163408	Glyma16g32022	Pentatricopeptide repeat (PPR) superfamily protein	CDS	exon1
soy-miR163408	soy-miR163408	Glyma16g32210	Pentatricopeptide repeat (PPR) superfamily protein	CDS	exon1
soy-miR163408	soy-miR163408	Glyma16g32420	Tetratricopeptide repeat (TPR)-like superfamily protein	CDS	exon2
soy-miR163408	soy-miR163408	Glyma17g01870	cytochrome P450, family 77, subfamily B, polypeptide 1	CDS	exon1
soy-miR163408	soy-miR163408	Glyma17g11051	Pentatricopeptide repeat (PPR) superfamily protein	CDS	exon1
soy-miR163408	soy-miR163408	Glyma18g08630	DEK domain-containing chromatin associated protein	CDS	exon2
soy-miR163408	soy-miR163408	Glyma19g28770	glutamate dehydrogenase 1	five_prime_UTR	exon1
soy-miR163408	soy-miR163408	Glyma19g45290	ARM repeat superfamily protein	five_prime_UTR	exon1
soy-miR17443	soy-miR17443	Glyma14g15291	FAD/NAD(P)-binding oxidoreductase family protein	CDS	exon5
soy-miR204	soy-miR204	Glyma18g51600	allene oxide cyclase 4	CDS	exon1
soy-miR207	soy-miR207	Glyma08g09040	gibberellin 2-oxidase	CDS	exon1
soy-miR209	soy-miR209	Glyma12g29730	GATA transcription factor 10	three_prime_UTR	exon3
soy-miR214	soy-miR214	Glyma02g01510	nuclear encoded CLP protease 5	CDS	exon9
soy-miR214	soy-miR214	Glyma06g23340	Oleosin family protein	CDS-three_prime_UTR	exon1-exon1
soy-miR214	soy-miR214	Glyma06g44270	Ribosomal protein L9/RNase H1	five_prime_UTR-CDS	exon2-exon2
soy-miR214	soy-miR214	Glyma07g03890	Coatomer, beta\' subunit	CDS	exon20
soy-miR214	soy-miR214	Glyma07g06640	GDSL-like Lipase/Acylhydrolase superfamily protein	five_prime_UTR	exon1
soy-miR214	soy-miR214	Glyma08g47461	CemA-like proton extrusion protein-related	five_prime_UTR	exon1
soy-miR214	soy-miR214	Glyma10g42360	kow domain-containing transcription factor 1	three_prime_UTR	exon19
soy-miR214	soy-miR214	Glyma12g05540	Protein of unknown function (DUF1336)	CDS	exon2
soy-miR214	soy-miR214	Glyma15g01250	Pectin lyase-like superfamily protein	five_prime_UTR	exon1
soy-miR215	soy-miR215	Glyma13g18131	basic helix-loop-helix (bHLH) DNA-binding superfamily protein	CDS	exon1
soy-miR223	soy-miR223	Glyma01g06840	Leucine-rich repeat (LRR) family protein	CDS	exon5
soy-miR223	soy-miR223	Glyma02g30800	myb-like HTH transcriptional regulator family protein	three_prime_UTR	exon6
soy-miR223	soy-miR223	Glyma02g47890	5\'-AMP-activated protein kinase beta-2 subunit protein	CDS	exon4
soy-miR223	soy-miR223	Glyma02g47890	5\'-AMP-activated protein kinase beta-2 subunit protein	CDS	exon5
soy-miR223	soy-miR223	Glyma04g01830	WUSCHEL related homeobox 13	three_prime_UTR	exon3
soy-miR223	soy-miR223	Glyma04g05590	.	CDS	exon1
soy-miR223	soy-miR223	Glyma09g30930	.	five_prime_UTR	exon1
soy-miR223	soy-miR223	Glyma09g32640	casein kinase I-like 3	three_prime_UTR	exon16
soy-miR223	soy-miR223	Glyma14g00710	5\'-AMP-activated protein kinase beta-2 subunit protein	CDS	exon4
soy-miR223	soy-miR223	Glyma14g00710	5\'-AMP-activated protein kinase beta-2 subunit protein	CDS	exon5
soy-miR223	soy-miR223	Glyma14g00710	5\'-AMP-activated protein kinase beta-2 subunit protein	CDS	exon6
soy-miR223	soy-miR223	Glyma16g06230	Myzus persicae-induced lipase 1	CDS-three_prime_UTR	exon9-exon9
soy-miR227	soy-miR227	Glyma13g39631	.	CDS	exon2
soy-miR227	soy-miR227	Glyma14g09130	Protein kinase family protein	CDS	exon4
soy-miR227	soy-miR227	Glyma17g27560	arabinose kinase	three_prime_UTR	exon29
soy-miR227	soy-miR227	Glyma17g36050	Protein kinase family protein	CDS	exon4
soy-miR229	soy-miR229	Glyma04g42211	Tetratricopeptide repeat (TPR)-like superfamily protein	three_prime_UTR	exon3
soy-miR229	soy-miR229	Glyma05g12992	ENTH/VHS family protein	CDS-CDS	exon3-exon4
soy-miR229	soy-miR229	Glyma06g12593	Tetratricopeptide repeat (TPR)-like superfamily protein	three_prime_UTR	exon3
soy-miR229	soy-miR229	Glyma07g05330	Ribosomal RNA processing Brix domain protein	CDS	exon6
soy-miR229	soy-miR229	Glyma16g01880	Ribosomal RNA processing Brix domain protein	CDS	exon6
soy-miR229	soy-miR229	Glyma16g32430	.	five_prime_UTR	exon1
soy-miR23	soy-miR23	Glyma05g03020	RGA-like 1	CDS	exon1
soy-miR23	soy-miR23	Glyma16g27420	Regulator of Vps4 activity in the MVB pathway protein	CDS	exon6
soy-miR23	soy-miR23	Glyma16g27420	Regulator of Vps4 activity in the MVB pathway protein	CDS	exon7
soy-miR23	soy-miR23	Glyma17g13680	RGA-like 1	CDS	exon1
soy-miR236	soy-miR236	Glyma02g10720	.	five_prime_UTR	exon1
soy-miR236	soy-miR236	Glyma02g46050	endoribonuclease L-PSP family protein	CDS	exon4
soy-miR236	soy-miR236	Glyma03g40611	Duplicated homeodomain-like superfamily protein	CDS	exon2
soy-miR236	soy-miR236	Glyma04g01990	.	CDS	exon10
soy-miR236	soy-miR236	Glyma04g38970	ABC-2 type transporter family protein	CDS	exon1
soy-miR236	soy-miR236	Glyma06g02090	.	CDS	exon10
soy-miR236	soy-miR236	Glyma06g16010	ABC-2 type transporter family protein	CDS	exon1
soy-miR236	soy-miR236	Glyma08g43750	Protein kinase superfamily protein	three_prime_UTR	exon3
soy-miR236	soy-miR236	Glyma08g44120	DEK domain-containing chromatin associated protein	CDS	exon10
soy-miR236	soy-miR236	Glyma08g44120	DEK domain-containing chromatin associated protein	CDS	exon11
soy-miR236	soy-miR236	Glyma10g07490	aspartate/glutamate/uridylate kinase family protein	three_prime_UTR	exon7
soy-miR236	soy-miR236	Glyma11g04580	RING/U-box superfamily protein	CDS	exon3
soy-miR236	soy-miR236	Glyma11g08390	VPS35 homolog A	three_prime_UTR	exon21
soy-miR236	soy-miR236	Glyma13g21371	aspartate/glutamate/uridylate kinase family protein	three_prime_UTR	exon7
soy-miR236	soy-miR236	Glyma14g02690	endoribonuclease L-PSP family protein	CDS	exon4
soy-miR236	soy-miR236	Glyma15g15270	binding	CDS	exon10
soy-miR236	soy-miR236	Glyma15g17580	NFU domain protein 3	three_prime_UTR	exon3
soy-miR236	soy-miR236	Glyma16g17720	chromomethylase 2	CDS	exon10
soy-miR236	soy-miR236	Glyma18g08640	DEK domain-containing chromatin associated protein	CDS	exon10
soy-miR236	soy-miR236	Glyma18g08640	DEK domain-containing chromatin associated protein	CDS	exon9
soy-miR236	soy-miR236	Glyma18g49770	SNF1 kinase homolog 10	CDS	exon10
soy-miR236	soy-miR236	Glyma18g49770	SNF1 kinase homolog 10	CDS	exon11
soy-miR236	soy-miR236	Glyma19g43280	Duplicated homeodomain-like superfamily protein	CDS	exon2
soy-miR245	soy-miR245	Glyma10g12660	5\'-nucleotidases;magnesium ion binding	CDS	exon7
soy-miR3	soy-miR3	Glyma17g13751	Protein kinase superfamily protein	five_prime_UTR	exon1
soy-miR38	soy-miR38	Glyma01g00460	transducin family protein / WD-40 repeat family protein	five_prime_UTR	exon1
soy-miR38	soy-miR38	Glyma01g01390	DEA(D/H)-box RNA helicase family protein	CDS	exon1
soy-miR38	soy-miR38	Glyma01g01510	Mono-/di-acylglycerol lipase, N-terminal;Lipase, class 3	CDS	exon7
soy-miR38	soy-miR38	Glyma01g01630	Mono-/di-acylglycerol lipase, N-terminal;Lipase, class 3	CDS	exon7
soy-miR38	soy-miR38	Glyma01g44310	Kinase interacting (KIP1-like) family protein	CDS	exon1
soy-miR38	soy-miR38	Glyma02g02370	IQ-domain 28	five_prime_UTR-CDS	exon2-exon2
soy-miR38	soy-miR38	Glyma02g46450	microtubule-associated proteins 65-1	CDS	exon7
soy-miR38	soy-miR38	Glyma03g07972	.	three_prime_UTR	exon2
soy-miR38	soy-miR38	Glyma03g25740	Nucleotidylyl transferase superfamily protein	CDS	exon1
soy-miR38	soy-miR38	Glyma03g28675	calmodulin binding	CDS	exon3
soy-miR38	soy-miR38	Glyma03g33311	.	CDS	exon2
soy-miR38	soy-miR38	Glyma03g34710	homeobox 51	CDS	exon2
soy-miR38	soy-miR38	Glyma04g00750	Plant neutral invertase family protein	five_prime_UTR	exon1
soy-miR38	soy-miR38	Glyma04g05520	IQ-domain 6	five_prime_UTR	exon1
soy-miR38	soy-miR38	Glyma04g11240	.	CDS	exon1
soy-miR38	soy-miR38	Glyma04g12040	Heavy metal transport/detoxification superfamily protein	CDS	exon1
soy-miR38	soy-miR38	Glyma04g32745	glucuronidase 2	five_prime_UTR	exon1
soy-miR38	soy-miR38	Glyma04g36620	relative of early flowering 6	CDS	exon6
soy-miR38	soy-miR38	Glyma04g36700	retinoblastoma-related 1	five_prime_UTR	exon1
soy-miR38	soy-miR38	Glyma05g04350	nitrate transporter 1.1	CDS	exon4
soy-miR38	soy-miR38	Glyma05g23180	Auxin efflux carrier family protein	CDS	exon2
soy-miR38	soy-miR38	Glyma05g27650	Leucine-rich repeat protein kinase family protein	CDS	exon9
soy-miR38	soy-miR38	Glyma05g31940	nucleotide sugar transporter-KT 1	five_prime_UTR	exon1
soy-miR38	soy-miR38	Glyma05g31981	Protein kinase superfamily protein	CDS	exon6
soy-miR38	soy-miR38	Glyma05g32950	.	five_prime_UTR	exon1
soy-miR38	soy-miR38	Glyma06g01570	unknown seed protein like 1	CDS	exon2
soy-miR38	soy-miR38	Glyma06g11190	Heavy metal transport/detoxification superfamily protein	CDS	exon1
soy-miR38	soy-miR38	Glyma06g17680	Heavy metal transport/detoxification superfamily protein	CDS	exon5
soy-miR38	soy-miR38	Glyma06g21551	glucuronidase 2	five_prime_UTR	exon1
soy-miR38	soy-miR38	Glyma06g45610	Outer arm dynein light chain 1 protein	five_prime_UTR	exon1
soy-miR38	soy-miR38	Glyma06g45740	SET domain protein 2	five_prime_UTR	exon1
soy-miR38	soy-miR38	Glyma07g03300	Mediator complex, subunit Med7	CDS-CDS	exon4-exon5
soy-miR38	soy-miR38	Glyma07g06780	glycosyl transferase family 1 protein	CDS	exon14
soy-miR38	soy-miR38	Glyma07g08081	Homeodomain-like transcriptional regulator	CDS	exon2
soy-miR38	soy-miR38	Glyma07g08100	NAD(P)-binding Rossmann-fold superfamily protein	three_prime_UTR	exon5
soy-miR38	soy-miR38	Glyma07g15300	SNF7 family protein	five_prime_UTR	exon1
soy-miR38	soy-miR38	Glyma07g19100	Protein of unknown function, DUF538	CDS	exon3
soy-miR38	soy-miR38	Glyma07g37630	P-loop containing nucleoside triphosphate hydrolases superfamily protein	CDS	exon4
soy-miR38	soy-miR38	Glyma08g22610	.	CDS	exon2
soy-miR38	soy-miR38	Glyma08g23921	Protein kinase superfamily protein	five_prime_UTR-CDS	exon1-exon1
soy-miR38	soy-miR38	Glyma08g38301	kinesin like protein for actin based chloroplast movement 1	five_prime_UTR	exon1
soy-miR38	soy-miR38	Glyma08g45255	Duplicated homeodomain-like superfamily protein	CDS	exon1
soy-miR38	soy-miR38	Glyma09g02250	FAR1-related sequence 6	five_prime_UTR	exon1
soy-miR38	soy-miR38	Glyma09g07240	gigantea protein (GI)	CDS	exon8
soy-miR38	soy-miR38	Glyma10g05240	.	five_prime_UTR	exon1
soy-miR38	soy-miR38	Glyma10g07440	homeobox 51	CDS	exon2
soy-miR38	soy-miR38	Glyma10g10167	ortholog of human splicing factor SC35	CDS	exon1
soy-miR38	soy-miR38	Glyma10g30100	ARM repeat superfamily protein	CDS	exon43
soy-miR38	soy-miR38	Glyma10g32270	ARM repeat superfamily protein	CDS	exon1
soy-miR38	soy-miR38	Glyma10g32270	ARM repeat superfamily protein	CDS	exon2
soy-miR38	soy-miR38	Glyma10g37980	VASCULAR-RELATED NAC-DOMAIN 6	CDS	exon1
soy-miR38	soy-miR38	Glyma10g38310	IQ-domain 24	CDS	exon4
soy-miR38	soy-miR38	Glyma10g42884	Splicing factor, CC1-like	CDS	exon3
soy-miR38	soy-miR38	Glyma11g03320	.	three_prime_UTR	exon8
soy-miR38	soy-miR38	Glyma11g03900	ethylene responsive element binding factor 5	CDS	exon1
soy-miR38	soy-miR38	Glyma11g10530	ELCH-like	five_prime_UTR	exon1
soy-miR38	soy-miR38	Glyma11g11970	MATE efflux family protein	CDS-CDS	exon2-exon3
soy-miR38	soy-miR38	Glyma11g14150	RNA-binding (RRM/RBD/RNP motifs) family protein	five_prime_UTR	exon1
soy-miR38	soy-miR38	Glyma11g15360	RmlC-like cupins superfamily protein	five_prime_UTR	exon1
soy-miR38	soy-miR38	Glyma11g19820	ribosomal protein L9	CDS-CDS	exon3-exon4
soy-miR38	soy-miR38	Glyma12g02420	Heat shock protein DnaJ with tetratricopeptide repeat	CDS	exon1
soy-miR38	soy-miR38	Glyma12g07800	related to AP2.7	three_prime_UTR	exon10
soy-miR38	soy-miR38	Glyma12g07800	related to AP2.7	three_prime_UTR	exon9
soy-miR38	soy-miR38	Glyma12g08670	ribosomal protein L9	CDS-CDS	exon3-exon4
soy-miR38	soy-miR38	Glyma12g11060	SET domain protein 2	five_prime_UTR	exon1
soy-miR38	soy-miR38	Glyma12g14130	Basic-leucine zipper (bZIP) transcription factor family protein	CDS	exon1
soy-miR38	soy-miR38	Glyma12g18970	.	CDS	exon5
soy-miR38	soy-miR38	Glyma12g35020	COP1-interacting protein 7	three_prime_UTR	exon9
soy-miR38	soy-miR38	Glyma13g11390	Nucleotidylyl transferase superfamily protein	CDS	exon1
soy-miR38	soy-miR38	Glyma13g21330	homeobox 51	CDS	exon2
soy-miR38	soy-miR38	Glyma13g37451	Integrase-type DNA-binding superfamily protein	CDS	exon1
soy-miR38	soy-miR38	Glyma13g40030	auxin response factor 10	CDS	exon2
soy-miR38	soy-miR38	Glyma13g41430	.	five_prime_UTR	exon1
soy-miR38	soy-miR38	Glyma13g43760	tetratricopeptide repeat (TPR)-containing protein	CDS	exon18
soy-miR38	soy-miR38	Glyma14g00590	phosphorylcholine cytidylyltransferase	five_prime_UTR	exon1
soy-miR38	soy-miR38	Glyma14g00700	.	three_prime_UTR	exon3
soy-miR38	soy-miR38	Glyma14g04480	RNA-binding (RRM/RBD/RNP motifs) family protein	CDS	exon1
soy-miR38	soy-miR38	Glyma14g06250	Outer membrane OMP85 family protein	CDS	exon1
soy-miR38	soy-miR38	Glyma14g08511	.	three_prime_UTR	exon5
soy-miR38	soy-miR38	Glyma14g10810	.	CDS	exon2
soy-miR38	soy-miR38	Glyma14g11730	Sas10/Utp3/C1D family	five_prime_UTR-CDS	exon1-exon1
soy-miR38	soy-miR38	Glyma14g12600	Protein of unknown function (DUF793)	CDS-CDS	exon2-exon3
soy-miR38	soy-miR38	Glyma14g13310	HXXXD-type acyl-transferase family protein	CDS	exon2
soy-miR38	soy-miR38	Glyma14g36873	.	five_prime_UTR	exon1
soy-miR38	soy-miR38	Glyma14g38890	Late embryogenesis abundant (LEA) hydroxyproline-rich glycoprotein family	CDS	exon2
soy-miR38	soy-miR38	Glyma14g39000	Bromodomain transcription factor	CDS	exon2
soy-miR38	soy-miR38	Glyma14g40280	P-glycoprotein 13	CDS	exon10
soy-miR38	soy-miR38	Glyma15g01090	diphthamide synthesis DPH2 family protein	CDS	exon9
soy-miR38	soy-miR38	Glyma15g06290	Chaperone DnaJ-domain superfamily protein	CDS	exon1
soy-miR38	soy-miR38	Glyma15g13040	Membrane trafficking VPS53 family protein	five_prime_UTR	exon1
soy-miR38	soy-miR38	Glyma15g37510	calmodulin binding	CDS	exon1
soy-miR38	soy-miR38	Glyma15g41500	RNA helicase 36	CDS	exon7
soy-miR38	soy-miR38	Glyma15g43220	polyamine oxidase 1	CDS	exon3
soy-miR38	soy-miR38	Glyma16g03340	glycosyl transferase family 1 protein	CDS	exon13
soy-miR38	soy-miR38	Glyma16g03340	glycosyl transferase family 1 protein	CDS	exon14
soy-miR38	soy-miR38	Glyma16g04190	.	CDS	exon1
soy-miR38	soy-miR38	Glyma16g04350	spermidine hydroxycinnamoyl transferase	five_prime_UTR	exon1
soy-miR38	soy-miR38	Glyma16g06171	regulatory particle triple-A 1A	CDS	exon5
soy-miR38	soy-miR38	Glyma16g06710	global transcription factor group E8	CDS	exon10
soy-miR38	soy-miR38	Glyma16g06710	global transcription factor group E8	three_prime_UTR	exon8
soy-miR38	soy-miR38	Glyma16g07850	ATP binding;ATP-dependent helicases;DNA helicases	CDS	exon18
soy-miR38	soy-miR38	Glyma17g14830	nitrate transporter 1.1	CDS	exon4
soy-miR38	soy-miR38	Glyma17g17380	Tetratricopeptide repeat (TPR)-like superfamily protein	three_prime_UTR	exon9
soy-miR38	soy-miR38	Glyma17g21800	Ribosomal protein S21 family protein	CDS	exon1
soy-miR38	soy-miR38	Glyma17g33250	HXXXD-type acyl-transferase family protein	CDS	exon2
soy-miR38	soy-miR38	Glyma17g34710	.	CDS	exon2
[truncated: 255 more rows]

## Sheet: Table S8
Table S8: Summary of cotyledon miRNA family targted genes
Family	No. of TargetGenes	No of targtted genes at UTR
soy-miR38	124	39
miR172	111	20
miR156	89	43
miR396	82	9
miR1510	59	7
miR1508	53	22
soy-miR62	51	31
soy-miR94	51	19
miR4413	48	6
miR319	47	5
soy-miR163408	44	4
miR171	43	8
soy-miR100378	43	28
soy-miR110	42	12
miR397	39	1
soy-miR144	35	13
miR169	33	22
miR1513	32	5
miR167	31	4
miR5376	30	7
soy-miR130	28	21
miR408	27	7
miR5041	27	5
miR159	25	4
miR4415	25	10
miR5674	25	4
miR390	22	5
miR399	22	7
miR166	21	2
miR5767	21	1
soy-miR106	20	12
soy-miR236	20	6
miR1514	19	10
miR4996	19	1
miR530	18	1
miR2111	17	7
miR395	17	8
miR1512	16	8
miR1535	16	3
miR394	16	0
miR393	15	1
miR5672	15	6
miR164	14	1
miR5678	14	2
soy-miR74	14	3
miR160	13	1
miR5372	13	2
miR5770	13	6
miR2119	12	2
soy-miR131	12	6
soy-miR46	12	3
miR1523	11	3
miR828	11	0
soy-miR55	11	0
soy-miR58324	11	6
soy-miR75	11	9
miR398	10	7
miR4416	9	3
miR482	9	1
miR5671	9	1
miR862	9	1
soy-miR136	9	1
soy-miR214	9	6
soy-miR223	9	5
miR5038	8	2
soy-miR15	8	3
soy-miR76	8	4
miR1509	7	4
miR162	7	1
soy-miR109	7	2
soy-miR1093	7	3
soy-miR117	7	6
soy-miR53	7	5
soy-miR60	7	3
soy-miR85	7	3
miR3522	6	2
miR5761	6	1
soy-miR104	6	5
soy-miR148	6	4
soy-miR229	6	3
miR1507	5	1
miR1520	5	4
miR5370	5	1
miR5773	5	4
soy-miR146	5	2
soy-miR77	5	0
soy-miR8	5	2
miR168	4	2
miR5043	4	1
miR5670	4	1
miR5763	4	3
soy-miR125	4	4
soy-miR127	4	2
soy-miR162	4	3
soy-miR227	4	1
soy-miR82	4	1
miR1511	3	0
miR403	3	2
soy-miR105	3	2
soy-miR135	3	1
soy-miR23	3	0
soy-miR61	3	0
miR2118	2	0
miR4387	2	1
miR4392	2	1
miR4412	2	0
miR4414	2	1
miR5786	2	2
soy-miR123	2	1
soy-miR134	2	0
soy-miR155	2	1
soy-miR68	2	2
soy-miR71	2	2
miR1515	1	0
miR4367	1	0
miR4397	1	0
miR5371	1	1
soy-miR120	1	1
soy-miR128	1	1
soy-miR137	1	1
soy-miR147	1	0
soy-miR161	1	0
soy-miR17443	1	0
soy-miR204	1	0
soy-miR207	1	0
soy-miR209	1	1
soy-miR215	1	0
soy-miR245	1	0
soy-miR3	1	1
soy-miR91	1	0

## Sheet: Table S9
Table S9: Summary of soy-miR38 targeted genes
miRNA Family	Target genes	Target Gene Annotation	Targeted Region
soy-miR38	Glyma07g08081.1	Homeodomain-like transcriptional regulator	CDS
soy-miR38	Glyma11g19820.1	ribosomal protein L9	CDS-CDS
soy-miR38	Glyma18g38218.1	DNA-binding bromodomain-containing protein	CDS
soy-miR38	Glyma18g38235.1	DNA-binding bromodomain-containing protein	CDS
soy-miR38	Glyma15g41500.2	RNA helicase 36	CDS
soy-miR38	Glyma05g31981.1	Protein kinase superfamily protein	CDS
soy-miR38	Glyma11g15360.1	RmlC-like cupins superfamily protein	five_prime_UTR
soy-miR38	Glyma11g03900.1	ethylene responsive element binding factor 5	CDS
soy-miR38	Glyma12g08670.2	ribosomal protein L9	CDS-CDS
soy-miR38	Glyma18g38252.1	DNA-binding bromodomain-containing protein	CDS
soy-miR38	Glyma19g27510.1	.	CDS
soy-miR38	Glyma05g27650.4	Leucine-rich repeat protein kinase family protein	CDS
soy-miR38	Glyma08g38301.1	kinesin like protein for actin based chloroplast movement 1	five_prime_UTR
soy-miR38	Glyma15g01090.1	diphthamide synthesis DPH2 family protein	CDS
soy-miR38	Glyma15g43220.2	polyamine oxidase 1	CDS
soy-miR38	Glyma08g45255.1	Duplicated homeodomain-like superfamily protein	CDS
soy-miR38	Glyma18g29546.1	kinesin like protein for actin based chloroplast movement 1	five_prime_UTR
soy-miR38	Glyma06g45610.1	Outer arm dynein light chain 1 protein	five_prime_UTR
soy-miR38	Glyma10g05240.2	.	five_prime_UTR
soy-miR38	Glyma14g36873.1	.	five_prime_UTR
soy-miR38	Glyma20g26460.1	.	CDS
soy-miR38	Glyma03g07972.1	.	three_prime_UTR
soy-miR38	Glyma07g37630.4	P-loop containing nucleoside triphosphate hydrolases superfamily protein	CDS
soy-miR38	Glyma04g11240.1	.	CDS
soy-miR38	Glyma17g35250.1	.	CDS
soy-miR38	Glyma06g45740.2	SET domain protein 2	five_prime_UTR
soy-miR38	Glyma14g11730.1	Sas10/Utp3/C1D family	five_prime_UTR-CDS
soy-miR38	Glyma10g30100.3	ARM repeat superfamily protein	CDS
soy-miR38	Glyma01g44310.2	Kinase interacting (KIP1-like) family protein	CDS
soy-miR38	Glyma07g15300.1	SNF7 family protein	five_prime_UTR
soy-miR38	Glyma13g37451.1	Integrase-type DNA-binding superfamily protein	CDS
soy-miR38	Glyma09g07240.2	gigantea protein (GI)	CDS
soy-miR38	Glyma09g02250.2	FAR1-related sequence 6	five_prime_UTR
soy-miR38	Glyma03g25740.1	Nucleotidylyl transferase superfamily protein	CDS
soy-miR38	Glyma17g33250.1	HXXXD-type acyl-transferase family protein	CDS
soy-miR38	Glyma14g00590.1	phosphorylcholine cytidylyltransferase	five_prime_UTR
soy-miR38	Glyma14g13310.1	HXXXD-type acyl-transferase family protein	CDS
soy-miR38	Glyma06g17680.1	Heavy metal transport/detoxification superfamily protein	CDS
soy-miR38	Glyma03g34710.2	homeobox 51	CDS
soy-miR38	Glyma19g37380.2	homeobox 51	CDS
soy-miR38	Glyma16g04190.4	.	CDS
soy-miR38	Glyma16g07850.2	ATP binding;ATP-dependent helicases;DNA helicases	CDS
soy-miR38	Glyma18g08331.1	Duplicated homeodomain-like superfamily protein	CDS
soy-miR38	Glyma18g46460.1	GATA type zinc finger transcription factor family protein	five_prime_UTR
soy-miR38	Glyma10g37980.1	VASCULAR-RELATED NAC-DOMAIN 6	CDS
soy-miR38	Glyma19g22710.1	.	five_prime_UTR
soy-miR38	Glyma01g01390.1	DEA(D/H)-box RNA helicase family protein	CDS
soy-miR38	Glyma17g34710.3	.	CDS
soy-miR38	Glyma14g10810.1	.	CDS
soy-miR38	Glyma11g03320.1	.	three_prime_UTR
soy-miR38	Glyma02g02370.1	IQ-domain 28	five_prime_UTR-CDS
soy-miR38	Glyma17g17380.1	Tetratricopeptide repeat (TPR)-like superfamily protein	three_prime_UTR
soy-miR38	Glyma17g37860.1	P-glycoprotein 13	CDS
soy-miR38	Glyma14g40280.1	P-glycoprotein 13	CDS
soy-miR38	Glyma12g07800.4	related to AP2.7	three_prime_UTR
soy-miR38	Glyma17g14830.1	nitrate transporter 1.1	CDS
soy-miR38	Glyma05g04350.1	nitrate transporter 1.1	CDS
soy-miR38	Glyma20g29541.1	FAR1-related sequence 5	CDS
soy-miR38	Glyma12g11060.1	SET domain protein 2	five_prime_UTR
soy-miR38	Glyma16g06710.1	global transcription factor group E8	CDS
soy-miR38	Glyma05g32950.2	.	five_prime_UTR
soy-miR38	Glyma14g08511.1	.	three_prime_UTR
soy-miR38	Glyma14g04480.1	RNA-binding (RRM/RBD/RNP motifs) family protein	CDS
soy-miR38	Glyma03g28675.1	calmodulin binding	CDS
soy-miR38	Glyma13g43760.1	tetratricopeptide repeat (TPR)-containing protein	CDS
soy-miR38	Glyma14g39000.1	Bromodomain transcription factor	CDS
soy-miR38	Glyma12g02420.1	Heat shock protein DnaJ with tetratricopeptide repeat	CDS
soy-miR38	Glyma11g11970.1	MATE efflux family protein	CDS-CDS
soy-miR38	Glyma04g00750.3	Plant neutral invertase family protein	five_prime_UTR
soy-miR38	Glyma13g40030.1	auxin response factor 10	CDS
soy-miR38	Glyma15g37510.1	calmodulin binding	CDS
soy-miR38	Glyma16g03340.1	glycosyl transferase family 1 protein	CDS
soy-miR38	Glyma07g06780.1	glycosyl transferase family 1 protein	CDS
soy-miR38	Glyma01g00460.1	transducin family protein / WD-40 repeat family protein	five_prime_UTR
soy-miR38	Glyma14g00700.1	.	three_prime_UTR
soy-miR38	Glyma16g06171.1	regulatory particle triple-A 1A	CDS
soy-miR38	Glyma13g41430.3	.	five_prime_UTR
soy-miR38	Glyma15g13040.1	Membrane trafficking VPS53 family protein	five_prime_UTR
soy-miR38	Glyma08g23921.2	Protein kinase superfamily protein	five_prime_UTR-CDS
soy-miR38	Glyma17g21800.1	Ribosomal protein S21 family protein	CDS
soy-miR38	Glyma15g06290.1	Chaperone DnaJ-domain superfamily protein	CDS
soy-miR38	Glyma12g14130.1	Basic-leucine zipper (bZIP) transcription factor family protein	CDS
soy-miR38	Glyma13g11390.1	Nucleotidylyl transferase superfamily protein	CDS
soy-miR38	Glyma20g33560.4	Shugoshin C terminus	CDS-CDS
soy-miR38	Glyma07g03300.1	Mediator complex, subunit Med7	CDS-CDS
soy-miR38	Glyma10g07440.1	homeobox 51	CDS
soy-miR38	Glyma13g21330.1	homeobox 51	CDS
soy-miR38	Glyma18g16931.1	aminophospholipid ATPase 3	five_prime_UTR
soy-miR38	Glyma01g01510.1	Mono-/di-acylglycerol lipase, N-terminal;Lipase, class 3	CDS
soy-miR38	Glyma01g01630.1	Mono-/di-acylglycerol lipase, N-terminal;Lipase, class 3	CDS
soy-miR38	Glyma12g35020.3	COP1-interacting protein 7	three_prime_UTR
soy-miR38	Glyma10g32270.2	ARM repeat superfamily protein	CDS
soy-miR38	Glyma11g10530.1	ELCH-like	five_prime_UTR
soy-miR38	Glyma07g19100.1	Protein of unknown function, DUF538	CDS
soy-miR38	Glyma06g01570.2	unknown seed protein like 1	CDS
soy-miR38	Glyma08g22610.1	.	CDS
soy-miR38	Glyma17g37190.3	RING/U-box superfamily protein	five_prime_UTR
soy-miR38	Glyma14g06250.1	Outer membrane OMP85 family protein	CDS
soy-miR38	Glyma05g23180.1	Auxin efflux carrier family protein	CDS
soy-miR38	Glyma10g42884.1	Splicing factor, CC1-like	CDS
soy-miR38	Glyma05g31940.2	nucleotide sugar transporter-KT 1	five_prime_UTR
soy-miR38	Glyma10g10167.1	ortholog of human splicing factor SC35	CDS
soy-miR38	Glyma11g14150.1	RNA-binding (RRM/RBD/RNP motifs) family protein	five_prime_UTR
soy-miR38	Glyma04g05520.1	IQ-domain 6	five_prime_UTR
soy-miR38	Glyma20g29000.1	hydroxyproline-rich glycoprotein family protein	CDS
soy-miR38	Glyma19g36031.1	.	CDS
soy-miR38	Glyma19g40390.1	basic region/leucine zipper motif 53	CDS
soy-miR38	Glyma10g38310.2	IQ-domain 24	CDS
soy-miR38	Glyma20g29550.3	IQ-domain 24	CDS
soy-miR38	Glyma12g18970.3	.	CDS
soy-miR38	Glyma16g04350.1	spermidine hydroxycinnamoyl transferase	five_prime_UTR
soy-miR38	Glyma06g11190.2	Heavy metal transport/detoxification superfamily protein	CDS
soy-miR38	Glyma03g33311.1	.	CDS
soy-miR38	Glyma04g12040.1	Heavy metal transport/detoxification superfamily protein	CDS
soy-miR38	Glyma14g38890.1	Late embryogenesis abundant (LEA) hydroxyproline-rich glycoprotein family	CDS
soy-miR38	Glyma18g44410.2	Plant protein of unknown function (DUF827)	CDS
soy-miR38	Glyma14g12600.1	Protein of unknown function (DUF793)	CDS-CDS
soy-miR38	Glyma06g21551.1	glucuronidase 2	five_prime_UTR
soy-miR38	Glyma04g32745.2	glucuronidase 2	five_prime_UTR
soy-miR38	Glyma04g36620.2	relative of early flowering 6	CDS
soy-miR38	Glyma04g36700.1	retinoblastoma-related 1	five_prime_UTR
soy-miR38	Glyma18g06030.1	Insulinase (Peptidase family M16) family protein	CDS
soy-miR38	Glyma07g08100.1	NAD(P)-binding Rossmann-fold superfamily protein	three_prime_UTR
soy-miR38	Glyma02g46450.4	microtubule-associated proteins 65-1	CDS

## Sheet: Table S10
Table S10: Genes Targeted by Multiple Cotyledon miRNAs at Distinct Locations
Target	miRNA Family Name	Expressed in Cotyledons	Targeted Gene Location	Proteins encoded by Target Genes
Glyma08g43800	miR4415	Yes	exon2	ARM repeat superfamily protein
Glyma08g43800	soy-miR94	Yes	exon1	ARM repeat superfamily protein
Glyma09g30951	miR1508	Yes	exon1	ATP binding;nucleic acid binding;helicases
Glyma09g30951	soy-miR163408	Yes	exon3	ATP binding;nucleic acid binding;helicases
Glyma12g13601	miR1508	Yes	exon2	ATP binding;nucleic acid binding;helicases
Glyma12g13601	miR4413	Yes	exon3	ATP binding;nucleic acid binding;helicases
Glyma12g13601	soy-miR163408	Yes	exon3	ATP binding;nucleic acid binding;helicases
Glyma18g05330	miR167	Yes	exon13	auxin response factor 8
Glyma18g05330	miR5038	Yes	exon10	auxin response factor 8
Glyma02g07240	miR393	Yes	exon3	auxin signaling F-box 3
Glyma02g07240	soy-miR94	Yes	exon1	auxin signaling F-box 3
Glyma12g30780	miR319	Yes	exon1	cyclophilin71
Glyma12g30780	miR395	Yes	exon3	cyclophilin71
Glyma12g30780	miR5761	Yes	exon11	cyclophilin71
Glyma13g39500	miR319	Yes	exon1	cyclophilin71
Glyma13g39500	miR395	Yes	exon3	cyclophilin71
Glyma13g39500	miR5761	Yes	exon11	cyclophilin71
Glyma16g26311	miR1510	Yes	exon3	Disease resistance protein (TIR-NBS-LRR class) family
Glyma16g26311	miR5043	Yes	exon1	Disease resistance protein (TIR-NBS-LRR class) family
Glyma19g07700	miR1510	Yes	exon2	Disease resistance protein (TIR-NBS-LRR class) family
Glyma19g07700	soy-miR147	Yes	exon1	Disease resistance protein (TIR-NBS-LRR class) family
Glyma09g02250	miR1512	Yes	exon2	FAR1-related sequence 6
Glyma09g02250	soy-miR38	Yes	exon1	FAR1-related sequence 6
Glyma07g30110	miR172	Yes	exon3-exon3	Inositol monophosphatase family protein
Glyma07g30110	soy-miR94	Yes	exon1	Inositol monophosphatase family protein
Glyma11g35700	miR397	Yes	exon5	laccase 5
Glyma11g35700	miR408	Yes	exon2	laccase 5
Glyma18g02690	miR397	Yes	exon5	laccase 5
Glyma18g02690	miR408	Yes	exon2	laccase 5
Glyma01g26750	miR397	Yes	exon5	laccase 7
Glyma01g26750	soy-miR104	Yes	exon6	laccase 7
Glyma13g25716	miR159	Yes	exon3	myb domain protein 33
Glyma13g25716	miR319	Yes	exon4	myb domain protein 33
Glyma15g35860	miR159	Yes	exon3	myb domain protein 33
Glyma15g35860	miR319	Yes	exon5	myb domain protein 33
Glyma08g18470	miR164	Yes	exon3	NAC domain containing protein 1
Glyma08g18470	soy-miR100378	Yes	exon1	NAC domain containing protein 1
Glyma16g01940	miR1514	Yes	exon4	NAC transcription factor-like 9
Glyma16g01940	soy-miR161	Yes	exon5	NAC transcription factor-like 9
Glyma15g05530	soy-miR100378	Yes	exon7	nodulin MtN21 /EamA-like transporter family protein
Glyma15g05530	soy-miR136	Yes	exon1	nodulin MtN21 /EamA-like transporter family protein
Glyma20g30541	miR394	Yes	exon3	nucleotide binding;nucleic acid binding
Glyma20g30541	soy-miR62	Yes	exon1	nucleotide binding;nucleic acid binding
Glyma08g17053	miR4413	Yes	exon3	Pentatricopeptide repeat (PPR) superfamily protein
Glyma08g17053	miR5674	Yes	exon1	Pentatricopeptide repeat (PPR) superfamily protein
Glyma16g32022	miR1508	Yes	exon2	Pentatricopeptide repeat (PPR) superfamily protein
Glyma16g32022	soy-miR163408	Yes	exon1	Pentatricopeptide repeat (PPR) superfamily protein
Glyma13g43880	miR1510	Yes	exon18	pleiotropic drug resistance 12
Glyma13g43880	miR5674	Yes	exon11-exon12	pleiotropic drug resistance 12
Glyma07g37630	miR5672	Yes	exon2	P-loop containing nucleoside triphosphate hydrolases superfamily protein
Glyma07g37630	soy-miR38	Yes	exon4	P-loop containing nucleoside triphosphate hydrolases superfamily protein
Glyma03g37910	miR1523	Yes	exon3	Protein kinase superfamily protein
Glyma03g37910	soy-miR74	Yes	exon1	Protein kinase superfamily protein
Glyma20g36251	miR171	Yes	exon4	Protein kinase superfamily protein
Glyma20g36251	soy-miR131	Yes	exon5	Protein kinase superfamily protein
Glyma11g19890	miR172	Yes	exon2	Protein of unknown function (DUF1635)
Glyma11g19890	soy-miR62	Yes	exon1	Protein of unknown function (DUF1635)
Glyma14g01780	soy-miR130	Yes	exon6	Pyridoxal-5\'-phosphate-dependent enzyme family protein
Glyma14g01780	soy-miR46	Yes	exon1	Pyridoxal-5\'-phosphate-dependent enzyme family protein
Glyma04g36630	miR4413	Yes	exon7	relative of early flowering 6
Glyma04g36630	miR862	Yes	exon6	relative of early flowering 6
Glyma15g03335	miR172	Yes	exon2	RNA binding
Glyma15g03335	soy-miR94	Yes	exon4	RNA binding
Glyma07g11290	miR1508	Yes	exon1	rna processing factor 2
Glyma07g11290	miR4413	Yes	exon2	rna processing factor 2
Glyma07g11290	soy-miR163408	Yes	exon2	rna processing factor 2
Glyma09g39260	miR1508	Yes	exon1	rna processing factor 2
Glyma09g39260	miR4413	Yes	exon1	rna processing factor 2
Glyma09g39260	soy-miR162	Yes	exon2	rna processing factor 2
Glyma09g39260	soy-miR163408	Yes	exon1	rna processing factor 2
Glyma13g41240	miR168	Yes	exon2	SCARECROW-like 14
Glyma13g41240	miR395	Yes	exon1	SCARECROW-like 14
Glyma15g04173	miR168	Yes	exon2	SCARECROW-like 14
Glyma15g04173	miR395	Yes	exon1	SCARECROW-like 14
Glyma08g02990	miR530	Yes	exon8	Transducin/WD40 repeat-like superfamily protein
Glyma08g02990	soy-miR146	Yes	exon1	Transducin/WD40 repeat-like superfamily protein
Glyma02g40060	miR4413	Yes	exon2	Tyrosyl-tRNA synthetase, class Ib, bacterial/mitochondrial
Glyma02g40060	soy-miR94	Yes	exon1	Tyrosyl-tRNA synthetase, class Ib, bacterial/mitochondrial
Glyma06g41180	soy-miR130	Yes	exon4	Uncharacterised conserved protein (UCP012943)
Glyma06g41180	soy-miR144	Yes	exon1	Uncharacterised conserved protein (UCP012943)

[truncated: 2 more sheets: Table S11, Table S12]
